# Supplementary material for: Effect of prenatal DHA supplementation on the infant epigenome: results from a randomized controlled trial
Source: Clin Epigenetics. 2016 Nov 4;8:114. doi: 10.1186/s13148-016-0281-7 (PMC5096291; doi:10.1186/s13148-016-0281-7)
Supplement: Additional file 1: Table S1. — Global DNA methylation levels at birth across all probes by genomic location. Table S2. Variable methylated regions (VMRs) at birth. Table S3. DMRs between the DHA-supplemented and control group at birth with adjustment for cell mixture. Table S4. DMRs between the DHA-supplemented and control group at birth in males. Table S5. DMRs between the DHA-supplemented and control group at birth in females. Table S6. DMRs between the DHA-supplemented and control group at age 5 years. Table S7. DMRs between the DHA-supplemented and control group at age 5 years in males. Table S8. DMRs between the DHA-supplemented and control group at age 5 years in females. (XLSX 476 kb) [file 13148_2016_281_MOESM1_ESM.xlsx]

## Sheet: S1 Global methylation 450K
Table S1 Global DNA methylation levels at birth across all probes by genomic location
	DHA group 1		Control group		Group comparison (P value)2	Sex comparison (P value)
	Male n=92	Female n=98	Male n=93	Female n=86
TSS1500	0.332	0.331	0.332	0.331	0.876	<0.001
TSS200	0.177	0.176	0.178	0.176	0.292	<0.001
5'UTR & 1st Exon	0.298	0.296	0.298	0.296	0.521	<0.001
Body	0.593	0.592	0.593	0.592	0.878	<0.001
3'UTR	0.691	0.689	0.691	0.689	0.682	<0.001
Intergenic	0.564	0.563	0.565	0.563	0.876	<0.001
All (combined)	0.472	0.471	0.472	0.471	0.781	<0.001
1 mean methylation beta value by genomic location as annotated on the Illumina Infinium 450k arrays, 2 all P values in the table are Benjamini Hochberg adjusted P values
Abbreviations: TSS1500, 1500 base pairs from the transcription start site; TSS200, 200 base pairs from the transcription start site; 5’UTR, 5’ Untranslated Region, 3’UTR, 3’Untranslated Region

## Sheet: S2 VMRs
Table S2 Variable Methylated Regions (VMRs) at birth
	hg19 coordinates	no. probes	gene symbol	genomic location	min p value	mean p value	% overlap with VMR at age 5 yr
1	chr6:29648161-29649807	22			0	0	100
2	chr5:135414858-135416613	19	MIR886	Body,TSS200,TSS1500	0	0	100
3	chr6:32632331-32633163	17	HLA-DQB1	Body	0	0	100
4	chr1:248099757-248101009	13	OR2L13	TSS1500,TSS200,1stExon,5'UTR	0	0	100
5	chr17:79495006-79496290	11	FSCN2	TSS1500,TSS200,1stExon,5'UTR	0	0	100
6	chr1:205818484-205819609	10	PM20D1	Body,1stExon,5'UTR,TSS200,TSS1500	0	0	100
7	chr10:5453874-5455077	10	NET1	TSS1500,TSS200,1stExon,5'UTR,Body	0	0	100
8	chr21:47604052-47605174	8	C21orf56	5'UTR,1stExon,TSS1500	0	0	100
9	chr12:120755296-120755827	7			0	0	no overlap
10	chr19:29217858-29218774	7			0	0	100
11	chr20:42573533-42574624	7	TOX2	5'UTR,TSS1500,Body,TSS200,1stExon	0	0	100
12	chr6:32551749-32552453	7	HLA-DRB1	Body	0	0	100
13	chr17:6557720-6558815	6			0	0	100
14	chr5:1594282-1595048	6	SDHAP3	Body,TSS200,TSS1500	0	0	100
15	chr6:27255829-27256406	6			0	0	100
16	chr7:4118583-4119142	6	SDK1	Body	0	0	100
17	chr8:1792023-1792775	6	ARHGEF10	Body	0	0	100
18	chr10:130279644-130279912	5			0	0	100
19	chr15:66947171-66947617	5			0	0	100
20	chr20:61590751-61591514	5	SLC17A9	Body	0	0	100
21	chr6:157876915-157877218	5	ZDHHC14	Body	0	0	100
22	chr8:2074935-2075820	5	MYOM2	Body	0	0	100
23	chr12:739280-740338	4	NINJ2	Body	0	0	100
24	chr19:12876846-12877188	4	HOOK2	Body	0	0	100
25	chr21:43547872-43548126	4	UMODL1	Body	0	0	100
26	chr22:49447430-49448320	4			0	0	100
27	chr6:25882328-25882590	4			0	0	100
28	chr7:120659-120801	4			0	0	100
29	chr8:637468-638330	4	ERICH1	Body	0	0	100
30	chr10:128810484-128810904	3	DOCK1	Body	0	0	100
31	chr10:131669406-131669630	3	EBF3	Body	0	0	100
32	chr13:27295928-27296010	3			0	0	100
33	chr13:99084682-99084698	3	FARP1	Body	0	0	100
34	chr13:111969980-111970282	3			0	0	100
35	chr4:187580694-187581093	3	FAT1	Body	0	0	100
36	chr5:77142469-77142695	3			0	0	100
37	chr5:176797920-176798049	3	RGS14	Body	0	0	100
38	chr7:1209495-1209742	3			0	0	100
39	chr8:1140517-1140682	3			0	0	100
40	chr8:2014087-2014413	3	MYOM2	Body	0	0	100
41	chr1:7432614-7432644	2	CAMTA1	Body	0	0	100
42	chr1:246667857-246668601	2	SMYD3	Body	0	0	100
43	chr11:23421790-23421870	2			0	0	100
44	chr11:124613500-124613956	2	NRGN	Body	0	0	100
45	chr12:130968391-130968528	2	RIMBP2	5'UTR	0	0	100
46	chr13:50194554-50194643	2			0	0	100
47	chr15:24043142-24043183	2			0	0	100
48	chr2:2726260-2726437	2			0	0	100
49	chr2:241896910-241896967	2			0	0	100
50	chr20:59542578-59542589	2			0	0	100
51	chr4:176710822-176711190	2	GPM6A	Body	0	0	100
52	chr8:80783997-80784083	2			0	0	100
53	chr17:1507643-1508609	4	SLC43A2	Body	0	4.86E-320	100
54	chr16:1939241-1939295	2			5.74514849019223E-318	2.09E-316	100
55	chr8:599525-600940	8			0	2.72E-310	100
56	chr13:113819073-113819409	5	PROZ	Body	0	1.10187e-288	100
57	chr15:90755932-90756012	2	SEMA4B	Body	1.36803e-293	2.54035e-287	100
58	chr17:1040653-1041006	4	ABR	Body,5'UTR	0	1.70297e-281	100
59	chr6:31650735-31651362	21			0	3.22651e-280	100
60	chr2:108085912-108086048	2			1.52247e-289	2.83174e-279	no overlap
61	chr12:129554566-129554587	2			1.67669e-273	1.93971e-273	100
62	chr12:131118426-131118654	4			1.9736e-266	1.58106e-259	100
63	chr10:80999807-80999841	2	ZMIZ1	Body	2.48027e-254	4.40627e-254	100
64	chr12:7780736-7781431	6			0	4.60662e-252	100
65	chr5:179740188-179741120	5	GFPT2	Body	0	2.02282e-244	100
66	chr10:131412507-131412968	5	MGMT	Body	1.52207e-277	6.42159e-244	100
67	chr10:134045514-134046237	6	STK32C	Body	0	3.49133e-242	100
68	chr1:19110734-19110978	3			1.86512e-254	3.46199e-241	100
69	chr4:69435250-69435601	2	UGT2B15,UGT2B17	TSS1500	1.9219e-242	5.3181e-238	100
70	chr2:128453108-128453484	5			2.11652e-253	1.5296e-234	100
71	chr1:229252042-229252112	3			9.28699e-234	2.35795e-233	no overlap
72	chr1:110254709-110254896	5	GSTM5	TSS200,1stExon,5'UTR	2.81962e-237	3.96731e-231	100
73	chr14:69095057-69095679	5			0	9.89565e-231	100
74	chr8:215923-216703	4			0	2.36324e-227	100
75	chr3:196705629-196705898	5			3.0048e-250	3.25724e-227	100
76	chr17:406249-406501	4			6.12719e-222	6.89033e-222	100
77	chr8:2002012-2002553	2	MYOM2	Body	0	1.30828e-217	100
78	chr9:115835613-115835616	2			5.88066e-214	5.88066e-214	100
79	chr17:43662623-43663579	5			0	5.48829e-213	100
80	chr2:220199185-220199310	3	RESP18	TSS1500	7.43574e-217	1.32334e-210	100
81	chr14:70690454-70690538	3			4.37898e-206	4.86631e-206	100
82	chr6:32489553-32490444	4	HLA-DRB5	Body	0	1.32497e-203	100
83	chr6:32634316-32634362	3	HLA-DQB1	1stExon	8.02238e-211	2.34654e-201	100
84	chr6:53228363-53228551	2			3.22226e-203	1.52004e-189	100
85	chr18:77678414-77679167	4	PQLC1	Body	0	2.67276e-188	100
86	chr8:11619852-11619866	2			3.75373e-188	5.2749e-188	100
87	chr11:5959658-5960213	6			1.38732e-189	1.64766e-179	100
88	chr12:133050826-133051136	2			2.04169e-201	2.06879e-179	100
89	chr1:911601-912055	3	C1orf170	Body	1.45298e-236	4.97867e-179	100
90	chr7:1080473-1081709	9	C7orf50	Body	0	3.17428e-176	100
91	chr6:29892952-29895260	15	HCG4P6	Body,TSS200,TSS1500	0	7.19589e-174	100
92	chr3:195576390-195576629	2			3.71376e-200	1.91232e-173	100
93	chr13:51565237-51565362	2			1.46591e-176	2.88629e-172	100
94	chr2:219905564-219907225	13	CCDC108	5'UTR,1stExon,TSS200,TSS1500	0	5.98498e-172	no overlap
95	chr17:16570473-16570483	2			1.20069e-171	1.25007e-171	100
96	chr6:43654967-43655795	11	MRPS18A	Body,1stExon,TSS200,TSS1500	9.53101e-208	4.62553e-171	100
97	chr13:113296192-113296447	4			5.09362e-177	1.6487e-169	100
98	chr19:21264131-21265421	5	ZNF714	TSS1500,TSS200,5'UTR	0	1.69529e-169	100
99	chr6:41068009-41069048	10	NFYA,LOC221442	3'UTR,TSS1500,TSS200,Body	0	6.15547e-168	100
100	chr6:33096055-33096501	3	HLA-DPB2	Body	4.59441e-167	9.10168e-162	100
101	chr5:178322737-178323492	7	ZFP2	TSS200,5'UTR,1stExon	5.10892e-301	9.77569e-156	100
102	chr12:31272112-31272865	4			1.28703819124227e-316	2.0713e-154	100
103	chr17:2798136-2798327	2	RAP1GAP2	Body	3.16043e-158	3.01777e-153	100
104	chr21:34405553-34406589	6			0	3.19241e-152	100
105	chr6:290800-293285	11	DUSP22	TSS1500,TSS200,1stExon,5'UTR,Body	0	1.26823e-150	100
106	chr16:857454-858499	6	PRR25	Body	0	2.90037e-144	100
107	chr21:45161359-45161415	2	PDXK	Body	8.22419e-143	1.31265e-142	100
108	chr22:30639611-30640594	5	LIF	3'UTR,Body	0	2.52642e-141	100
109	chr14:104624738-104626668	6	KIF26A	Body	0	2.6191e-140	100
110	chr6:29723301-29723320	3			5.08516e-140	5.21868e-140	100
111	chr5:180408785-180408809	2			8.39474e-139	9.6526e-139	100
112	chr15:99789622-99789855	5	TTC23	1stExon,5'UTR,TSS200	6.13823e-140	2.68104e-135	100
113	chr4:124232-126058	6	ZNF718	Body	0	1.3608e-134	100
114	chr11:34460107-34461028	13	CAT	TSS1500,TSS200,1stExon,5'UTR,Body	6.75445e-189	3.74429e-133	100
115	chr10:42862876-42863594	9	LOC441666	Body,TSS200	2.53045e-186	8.45982e-132	100
116	chr4:103171630-103171785	3			2.09954e-138	2.57503e-131	100
117	chr3:27673801-27674834	4			9.8744e-252	7.77215e-131	100
118	chr13:21872180-21872664	5			8.14586e-142	2.92188e-130	100
119	chr7:158045980-158046358	6	PTPRN2	Body	1.27886e-131	8.74867e-129	100
120	chr17:17726759-17727281	5	SREBF1	Body	2.17349e-153	8.71718e-127	100
121	chr1:146549909-146552390	8			0	2.00476e-126	100
122	chr1:95088560-95089526	2			0	1.55464e-125	100
123	chr7:1622623-1622775	2	KIAA1908	Body	2.44555e-127	7.78225e-122	100
124	chr4:25090198-25090665	6			4.77445e-157	8.19006e-120	100
125	chr1:3105151-3105252	3	PRDM16	Body	5.54142e-118	1.42324e-116	100
126	chr7:64043012-64043193	3	LOC641746	Body	6.19144e-117	4.63249e-116	100
127	chr2:1817263-1817951	5	MYT1L	Body	1.31373e-188	1.9777e-115	100
128	chr3:195488493-195490309	12	MUC4	Body	0	2.14228e-113	100
129	chr17:71361857-71361901	3	SDK2	Body	2.18087e-113	2.95337e-113	100
130	chr5:178986131-178987429	10	RUFY1	TSS1500,Body,TSS200,1stExon,5'UTR	2.32983e-249	2.15514e-112	100
131	chr3:125708958-125709740	5			4.18955e-266	4.79162e-110	100
132	chr19:3434702-3435746	6	NFIC	Body	1.32663e-191	1.23335e-107	100
133	chr6:168533375-168534096	6			3.92968e-139	3.74976e-106	100
134	chr18:77292134-77292947	3			5.15987e-172	3.84683e-106	100
135	chr13:24901961-24902500	2			1.90085e-178	7.16566e-105	100
136	chr16:90143751-90144788	5	PRDM7	TSS1500	3.46853e-278	2.63078e-104	100
137	chr2:110969641-110970249	5	NCRNA00116	Body	1.29096e-111	1.54697e-103	100
138	chr2:240312803-240313668	6	HDAC4	5'UTR	0	1.9801e-103	100
139	chr2:40739515-40740063	5	SLC8A1	5'UTR,1stExon,TSS200,TSS1500	4.10145e-111	2.45978e-103	100
140	chr19:34625192-34625816	3			3.89064e-120	2.98171e-103	100
141	chr1:152778580-152779584	3	LCE1C	5'UTR,TSS1500	0	3.18258e-103	100
142	chr7:157225062-157225818	4			6.78215e-141	6.77514e-103	100
143	chr1:152161237-152162507	8			1.06057e-185	6.99182e-103	100
144	chr7:158032120-158032496	3	PTPRN2	Body	4.63351e-130	7.47611e-103	100
145	chr7:157503488-157504135	3	PTPRN2	Body	1.67303e-251	1.91378e-102	100
146	chr15:101093834-101094534	4			9.99885e-251	3.69725e-101	100
147	chr2:224897425-224897527	2	SERPINE2	5'UTR,TSS1500,Body	1.11714e-105	5.01567e-101	100
148	chr17:182656-186214	14	RPH3AL	5'UTR	0	8.69534e-101	100
149	chr6:28945182-28945507	8			3.58598e-101	1.09237e-100	100
150	chr1:26527870-26527928	3	CATSPER4	Body	1.08741e-100	1.43398e-100	100
151	chr17:40168900-40170084	14	NKIRAS2,DNAJC7	TSS1500,Body,5'UTR,1stExon,TSS200	2.78231e-192	4.00114e-99	no overlap
152	chr19:35800589-35801215	5	MAG	Body	1.25232e-152	1.10054e-98	100
153	chr2:863889-863946	3			3.82606e-99	1.92832e-98	100
154	chr7:39170497-39171113	6	POU6F2	Body	1.14e-135	3.19543e-98	100
155	chr6:31237824-31239916	13	HLA-C	Body,TSS200	0	6.88407e-98	100
156	chr17:42979979-42980188	2	CCDC103	Body,3'UTR	2.18664e-105	8.82393e-97	100
157	chr2:171220061-171220680	2	MYO3B	Body	4.4786e-200	3.30002e-94	100
158	chr17:76141038-76141249	3	C17orf99	TSS1500	4.52295e-95	4.024e-94	100
159	chr10:25237879-25238461	2	PRTFDC1	Body	2.02739e-195	4.9309e-94	100
160	chr19:50931222-50931875	7	SPIB	Body,3'UTR	1.44238e-106	5.19046e-94	100
161	chr11:133800146-133801225	9	IGSF9B	Body	9.77225e-185	2.59571e-93	100
162	chr1:5936617-5937680	7	NPHP4	Body	8.67354e-131	1.86508e-92	100
163	chr15:81426347-81426820	10	C15orf26	TSS1500,TSS200,1stExon,5'UTR,Body	3.97383e-93	6.75019e-92	100
164	chr9:123604514-123605666	6	PSMD5,LOC253039	Body,TSS1500,TSS200	1.43322e-139	1.4829e-91	100
165	chr7:91808223-91809044	6			7.40155e-136	2.8336e-91	100
166	chr16:89674435-89675127	5			1.3476e-246	3.59003e-91	100
167	chr17:154410-155045	5	RPH3AL	Body	3.38683e-99	6.67765e-91	100
168	chr7:140103545-140104086	9	RAB19	TSS1500,TSS200,1stExon,5'UTR	7.47149e-95	2.08878e-90	100
169	chr18:56117016-56118290	5	MIR122	TSS1500,TSS200	0	1.32769e-89	100
170	chr11:288301-290447	7	ATHL1	TSS1500,TSS200,5'UTR,Body	3.41992e-177	4.1605e-89	100
171	chr5:178266060-178266137	2			2.40719e-87	1.36302e-86	100
172	chr6:28601269-28601519	13			6.55562e-89	3.80528e-85	100
173	chr3:195578011-195578280	6			8.92432e-89	3.76693e-84	100
174	chr5:138713750-138714654	8	SLC23A1	Body	4.28784e-115	4.20667e-84	100
175	chr13:100150711-100151066	4			3.50682e-85	1.33702e-83	100
176	chr5:102898223-102898729	5	NUDT12	5'UTR,1stExon,TSS200,TSS1500	7.63874e-86	7.49486e-83	100
177	chr5:1867978-1868738	8			6.71228e-161	1.33405e-81	100
178	chr1:203044677-203045229	5	PPFIA4	Body	2.46444e-103	2.52105e-81	100
179	chr5:180396687-180397383	3			2.08714e-138	6.94927e-80	100
180	chr6:26305371-26305472	2			6.9581e-80	1.28648e-79	100
181	chr15:57592083-57592438	3	LOC283663	TSS1500,TSS200	5.11626e-95	3.5479e-79	100
182	chr12:297831-298484	5			9.38133e-198	1.00518e-77	100
183	chr6:6894084-6894182	3			3.67077e-77	1.05308e-76	100
184	chr18:11947571-11948579	5			4.19645e-139	1.1821e-76	100
185	chr1:156163644-156164205	10	SLC25A44	TSS200,5'UTR,1stExon	2.68221e-79	1.37097e-76	100
186	chr18:74799250-74800080	7	MBP	Body	2.88061e-122	3.11173e-76	100
187	chr10:134726665-134727319	3			6.86848e-99	1.07897e-75	100
188	chr2:131046122-131046551	4			1.37135e-100	1.27255e-75	100
189	chr1:161582581-161582651	3			4.87271e-76	1.65088e-75	100
190	chr6:33560953-33561449	9	C6orf227	Body,TSS200,TSS1500	8.80999e-91	7.76543e-74	100
191	chr4:176986333-176987577	14	WDR17	TSS1500,TSS200,1stExon,5'UTR	4.73572e-132	1.12104e-73	no overlap
192	chr2:113992762-113994035	9	PAX8,LOC440839,LOC654433	Body,TSS1500	0	1.15644e-73	100
193	chr16:419800-420996	9	MRPL28,TMEM8A	Body,5'UTR,TSS200,TSS1500,3'UTR	2.76695e-269	5.88705e-73	100
194	chr1:207842303-207842927	4	CR1L	Body	2.5935e-117	1.29225e-72	100
195	chr12:133377652-133378609	7	GOLGA3	Body	0	1.61068e-70	100
196	chr4:190230730-190230955	2			1.88046e-76	2.0198e-69	100
197	chr12:120763487-120763869	5	PLA2G1B	Body	1.16156e-83	2.72471e-69	100
198	chr13:112547341-112548306	8			1.42039e-139	3.11501e-69	100
199	chr20:1757570-1758016	4			4.17231e-102	8.74014e-69	100
200	chr8:588404-588849	4			2.38822e-88	4.03323e-68	100
201	chr13:112978683-112978703	2			3.26568e-68	5.48585e-68	100
202	chr4:89617925-89619573	21	NAP1L5,HERC3	1stExon,Body,3'UTR,5'UTR,TSS200,TSS1500	0	2.79612e-67	100
203	chr10:82368341-82368399	2	SH2D4B	Body	1.53993e-67	2.8735e-67	100
204	chr1:158532613-158533225	2	OR6P1	1stExon	5.84994e-130	4.95053e-67	100
205	chr17:112294-114319	9	RPH3AL	Body	0	5.94809e-67	100
206	chr19:55972504-55973778	11	ISOC2	5'UTR,1stExon,TSS200,TSS1500	1.41758e-144	6.28407e-66	100
207	chr19:41386441-41386507	2	CYP2A7	Body	1.13464e-65	1.6964e-65	100
208	chr6:37592871-37592975	2			1.11162e-65	1.09871e-64	100
209	chr1:161409758-161410551	3			1.87459e-184	1.1378e-64	100
210	chr6:152804780-152804809	2	SYNE1	Body	1.93207e-64	2.20682e-64	100
211	chr6:168501903-168502888	4			4.65515e-108	4.71491e-64	100
212	chr14:107252649-107253426	4			1.15691e-89	1.90748e-63	no overlap
213	chr4:1579287-1582248	13			0	4.3226e-62	100
214	chr11:94226537-94227583	15	MRE11A,ANKRD49	5'UTR,TSS1500,1stExon,TSS200	8.76538e-82	4.58506e-62	100
215	chr12:11700321-11701293	2			0	9.07171e-62	100
216	chr1:75590483-75591353	5			6.76761e-98	1.82961e-61	100
217	chr6:28664155-28664226	3			1.97907e-61	2.13687e-61	100
218	chr19:17599784-17600122	2	SLC27A1	Body	6.21606e-72	2.48204e-61	100
219	chr1:1885948-1886865	4	KIAA1751	3'UTR	8.24395e-101	2.83369e-61	100
220	chr10:131380455-131380610	2	MGMT	Body	5.37132e-64	3.01159e-61	100
221	chr10:126700661-126700684	2	CTBP2	Body	3.03971e-61	3.28112e-61	100
222	chr3:133502540-133503437	7			1.77836e-90	6.14833e-61	100
223	chr11:133703094-133703707	2			1.27419e-126	9.58855e-61	100
224	chr21:46974866-46977243	8			0	1.38264e-60	100
225	chr19:6721016-6721955	4	C3	TSS1500	0	1.46503e-60	100
226	chr16:71659830-71660908	9	MARVELD3	TSS1500,TSS200,5'UTR,1stExon,Body	6.93134e-163	3.14463e-60	100
227	chr12:98850881-98851021	3			4.49147e-60	8.65857e-60	100
228	chr1:2043439-2043853	5	PRKCZ	5'UTR,Body	4.90403e-74	8.71987e-60	100
229	chr16:1583810-1584516	8	IFT140,TMEM204	Body,TSS1500,TSS200,1stExon	2.09412e-63	3.37065e-59	100
230	chr8:857079-857794	2			3.48498e-157	3.79767e-59	100
231	chr4:183935060-183935233	2			4.35414e-62	6.54657e-59	100
232	chr10:118387095-118387518	4	PNLIPRP2	Body	1.21005e-66	1.9242e-58	100
233	chr11:67383377-67384040	8			7.4194e-62	2.9894e-58	100
234	chr17:48585216-48586569	11	MYCBPAP	TSS1500,TSS200,5'UTR,1stExon,Body	1.10093e-102	6.24955e-58	100
235	chr17:33759484-33760527	13	SLFN12	1stExon,5'UTR,TSS200,TSS1500	2.20126e-104	7.49191e-58	100
236	chr21:47580410-47582351	7	C21orf56	Body	1.55283e-258	9.92015e-58	100
237	chr2:239139518-239140910	12	LOC151174,LOC643387	Body,TSS1500,TSS200	1.78691e-157	2.89302e-57	100
238	chr6:168435636-168436353	6	KIF25	Body	1.01182e-63	4.74516e-57	100
239	chr6:170557102-170558102	6			1.1077e-75	5.0957e-57	100
240	chr13:30054440-30055092	4	MTUS2	Body	2.81528e-180	1.42819e-56	100
241	chr11:126055124-126055457	3			1.66276e-56	7.23164e-56	100
242	chr11:118986793-118987153	3	C2CD2L	Body,3'UTR	8.44544e-63	9.89681e-56	100
243	chr13:21750229-21751373	13	SKA3,MRP63	Body,TSS200,1stExon,5'UTR,TSS1500,3'UTR	9.94953e-119	1.03793e-55	100
244	chr8:74282865-74282931	2			1.64549e-55	1.80168e-55	100
245	chr11:57158282-57159174	4	PRG2	TSS200,TSS1500	3.012e-238	1.94807e-55	100
246	chr17:30821755-30823145	9	MYO1D	3'UTR,Body	0	5.51456e-55	100
247	chr20:623089-623421	4			4.61244e-57	7.30075e-55	100
248	chr1:117544206-117544781	3	CD101	TSS200,5'UTR,1stExon,Body	3.15299e-75	4.60613e-54	100
249	chr3:121714109-121714668	2	ILDR1	Body	1.08119e-99	1.00332e-53	100
250	chr13:114963695-114964125	3			7.05457e-68	5.75549e-53	100
251	chr1:154839813-154839983	3	KCNN3	Body	5.97569e-54	8.5627e-53	100
252	chr11:464482-464971	4	PTDSS2	Body	4.07312e-55	1.28311e-52	100
253	chr14:100642219-100642246	2			1.55088e-52	1.71176e-52	100
254	chr2:65955222-65955240	2			1.69751e-52	1.71598e-52	100
255	chr10:1245261-1246336	8	ADARB2	Body	1.3196e-131	4.59982e-52	100
256	chr5:2743124-2743655	5			6.52779e-104	5.64775e-52	100
257	chr5:3177823-3177912	3			5.88996e-52	6.72597e-52	100
258	chr2:3641709-3643682	13	COLEC11	TSS1500,TSS200,1stExon,5'UTR	4.92787e-244	9.00643e-52	100
259	chr4:2765767-2766135	5			5.89411e-66	1.25064e-51	100
260	chr1:62107430-62107624	4			9.57583e-53	2.27552e-51	100
261	chr6:31275148-31276797	19			1.34834e-260	2.50002e-51	100
262	chr19:39997622-39998930	6	DLL3	Body,3'UTR	2.80686e-100	5.77021e-51	100
263	chr15:101084507-101085710	9	LASS3	5'UTR,TSS200,TSS1500	3.41332e-186	7.50729e-51	100
264	chr5:180085924-180086260	2			9.00425e-60	8.07235e-51	100
265	chr11:123172362-123173103	6			9.37268e-60	1.737e-50	100
266	chr1:226126862-226127290	2	LEFTY2	Body	1.40582e-73	2.06225e-50	100
267	chr1:21022529-21023823	7	KIF17	Body	1.01802e-101	6.50639e-50	100
268	chr17:48270042-48270097	3	COL1A1	Body	9.73664e-50	1.21592e-49	100
269	chr21:37442104-37442777	6	CBR1	TSS200,1stExon,5'UTR,Body	1.15539e-65	1.46015e-49	100
270	chr7:44078913-44079036	2	FLJ35390,RASA4P	TSS200,Body	2.28639e-51	2.80034e-49	100
271	chr11:6592066-6593220	5	DNHD1	Body,3'UTR	5.42225e-112	3.91131e-49	100
272	chr6:13769806-13770187	3			1.95372e-52	5.54916e-49	100
273	chr11:55736968-55737072	3	OR10AG1	TSS1500	2.4524e-49	7.84848e-49	100
274	chr9:707166-707410	3	KANK1	1stExon,5'UTR,Body	9.59726e-52	8.81619e-49	100
275	chr12:104359248-104360213	10	TDG	TSS1500,TSS200,1stExon,5'UTR,Body	7.20406e-81	9.32524e-49	100
276	chr16:14402157-14403425	8	MIR365-1	TSS1500,TSS200,Body	5.94691e-135	1.27469e-48	100
277	chr19:9731681-9732290	11	ZNF561	5'UTR,1stExon,TSS200,TSS1500	2.33778e-55	1.31905e-48	100
278	chr12:130765389-130766243	6			1.59143e-167	2.04016e-48	100
279	chr7:1120141-1121929	11	C7orf50	Body	0	2.60046e-48	100
280	chr4:38825411-38825664	3	TLR6	3'UTR	2.25732e-48	3.62363e-48	100
281	chr1:161348895-161349116	3			3.01699e-50	4.19797e-48	100
282	chr5:132155233-132155965	6			6.71194e-60	4.5076e-48	100
283	chr1:146548469-146548657	2			3.017e-70	6.80369e-48	100
284	chr7:220143-220911	3	FAM20C	Body	1.41026e-71	3.95044e-47	100
285	chr3:182816738-182817626	11	MCCC1	Body,1stExon,5'UTR,TSS200,TSS1500	9.77181e-60	7.02432e-47	100
286	chr8:1789169-1789670	6	ARHGEF10	5'UTR	3.07757e-73	1.62198e-46	100
287	chr17:2917358-2917371	2	RAP1GAP2	Body	1.60134e-46	1.62921e-46	100
288	chr16:87712353-87712631	2	JPH3	Body	9.42842e-54	1.7902e-46	100
289	chr7:65235340-65235696	2			1.97601e-60	1.86736e-46	100
290	chr8:816836-817044	3			2.33948e-48	3.39354e-46	100
291	chr19:9785295-9786115	11	ZNF562	5'UTR,1stExon,TSS200,TSS1500	8.15457e-79	6.82583e-46	100
292	chr12:129281444-129282057	4	SLC15A4	Body	5.44448e-116	9.04565e-46	100
293	chr8:2591207-2591411	3			7.9455e-47	1.1108e-45	100
294	chr17:259426-260589	12	C17orf97	TSS1500,TSS200,1stExon,Body	3.74327e-103	1.41842e-45	100
295	chr8:143326069-143326234	2	TSNARE1	Body	5.81052e-47	1.57648e-45	100
296	chr5:1298511-1299528	7			4.29655e-137	1.8206e-45	100
297	chr5:1103325-1104195	5	SLC12A7	Body	5.36738e-124	2.22917e-45	39.9541
298	chr12:14517944-14518974	9	ATF7IP	TSS1500,TSS200,1stExon,5'UTR	2.05372e-64	3.70088e-45	100
299	chr10:98955810-98956268	3			5.16242e-53	4.05803e-45	100
300	chr1:1014978-1015447	2			1.973e-75	9.18626e-45	100
301	chr5:171057072-171057339	5			1.07195e-46	1.02258e-44	100
302	chr8:49426532-49428346	5			5.13078e-188	1.5174e-44	100
303	chr15:81410853-81411066	3			3.63717e-47	1.5349e-44	100
304	chr8:58055024-58056751	8			6.00796e-134	2.24772e-44	100
305	chr19:55586179-55587193	5	EPS8L1	TSS1500,TSS200	0	3.71787e-44	100
306	chr11:89955878-89957476	13	CHORDC1	Body,5'UTR,1stExon,TSS200,TSS1500	1.4419e-145	4.2596e-44	100
307	chr20:44350935-44351095	2	SPINT4	TSS200,1stExon	5.81342e-46	7.4253e-44	100
308	chr19:54566838-54567279	3	VSTM1	Body,1stExon,5'UTR,TSS200	6.77911e-54	1.19989e-43	100
309	chr1:243264842-243265317	3	LOC731275	Body,TSS1500	4.99326e-50	2.30888e-43	100
310	chr6:170055155-170055332	2	WDR27	Body	3.82049e-44	5.88773e-43	100
311	chr16:86825363-86825505	2			4.23712e-43	6.209e-43	100
312	chr19:5334979-5335260	5	PTPRS	5'UTR	2.59883e-48	8.77762e-43	100
313	chr7:100343083-100343110	2	ZAN	Body	8.99567e-43	9.09924e-43	100
314	chr10:45406187-45406847	6	TMEM72	TSS1500,TSS200,5'UTR,1stExon	3.10151e-62	1.49101e-42	100
315	chr19:50391064-50391885	4	TBC1D17	Body,3'UTR	3.27352e-57	1.9601e-42	100
316	chr2:85389840-85389845	2	TCF7L1	Body	4.57273e-42	4.57863e-42	100
317	chr17:77706717-77707012	3	ENPP7	Body	4.21668e-45	5.00762e-42	100
318	chr18:56338220-56339254	11	MALT1	TSS1500,TSS200,1stExon,5'UTR,Body	1.08589e-160	7.86216e-42	100
319	chr6:159618265-159618364	2	FNDC1	Body	2.60265e-42	1.01402e-41	100
320	chr5:135418308-135419019	2			3.37409e-118	1.30134e-41	100
321	chr2:162100495-162101262	4			6.25129e-93	1.53092e-41	100
322	chr7:4918779-4919428	3	RADIL	5'UTR	8.94127e-65	1.59082e-41	100
323	chr19:45975694-45976488	5	FOSB	Body,3'UTR	3.08608e-54	2.44004e-41	100
324	chr1:145385391-145385758	2			6.81493e-53	2.57683e-41	100
325	chr1:246414665-246415568	4	SMYD3	Body	1.2904e-61	4.20401e-41	no overlap
326	chr4:56023423-56024434	6			9.35194e-65	7.25759e-41	100
327	chr10:43846281-43846705	5			4.86774e-44	8.46204e-41	100
328	chr4:7750448-7750489	2			7.53246e-41	8.95236e-41	100
329	chr17:9129315-9130163	3	NTN1	Body	6.60018e-52	1.19616e-40	100
330	chr11:133657466-133658715	5			3.88525e-81	1.73568e-40	100
331	chr8:1649522-1651197	9	DLGAP2	Body,3'UTR	0	2.46911e-40	100
332	chr5:3103718-3103774	2			1.87657e-40	2.80548e-40	100
333	chr9:139565087-139565154	3	EGFL7,MIR126	Body	2.93485e-40	3.25137e-40	100
334	chr2:132584587-132586330	5			4.57955e-115	4.03572e-40	100
335	chr16:88496241-88497293	6	ZNF469	1stExon,Body	2.93349e-61	6.45366e-40	100
336	chr12:9217079-9217907	11	LOC144571	TSS1500,TSS200,Body	4.16074e-44	8.79437e-40	100
337	chr10:101874554-101875138	7			4.0286e-44	9.14652e-40	100
338	chr7:12443146-12444115	10	VWDE	Body,5'UTR,1stExon,TSS200,TSS1500	8.39863e-106	1.84124e-39	100
339	chr6:32427751-32427868	2			1.09241e-39	1.99928e-39	100
340	chr5:126408756-126409553	13	FLJ44606	5'UTR,1stExon,TSS200,TSS1500	2.06238e-44	2.14191e-39	100
341	chr1:228756711-228756714	2			2.73733e-39	2.73805e-39	100
342	chr12:95226786-95226993	3	MIR492	TSS1500	1.10303e-44	2.54103e-38	100
343	chr14:76734327-76734850	6			1.15078e-54	2.63665e-38	100
344	chr3:56590734-56591717	9	CCDC66	TSS1500,TSS200,1stExon,5'UTR,Body	2.33103e-206	4.04392e-38	100
345	chr3:66848608-66848765	3			3.44157e-38	7.01456e-38	100
346	chr17:171006-172159	7	RPH3AL	Body	2.2324e-62	9.57485e-38	100
347	chr15:100513968-100514479	3	ADAMTS17	3'UTR	2.26341e-43	1.09848e-37	100
348	chr17:17108846-17110353	15	PLD6	Body,1stExon,5'UTR,TSS200,TSS1500	8.19377e-138	1.49236e-37	100
349	chr19:3110284-3110400	2	GNA11	Body	5.45709e-38	2.69877e-37	100
350	chr4:674399-675936	6	MYL5,MFSD7	Body	1.57578e-131	3.27081e-37	100
351	chr20:5485144-5485511	8	LOC149837	Body,TSS200,TSS1500	3.37066e-38	4.51635e-37	100
352	chr19:51330265-51330469	4	KLK15	Body	3.19168e-37	5.4257e-37	100
353	chr15:101098829-101099492	4			2.83766e-76	7.76226e-37	100
354	chr4:3516065-3516758	5	LRPAP1	Body	3.6035e-39	9.87661e-37	100
355	chr15:33023237-33023586	2	GREM1	Body,3'UTR	1.46395e-46	1.04219e-36	100
356	chr21:15352848-15352983	2	C21orf81	TSS200,TSS1500	7.95594e-37	1.30597e-36	100
357	chr5:56595163-56595244	2			9.56364e-37	1.7707e-36	100
358	chr15:79092743-79092878	2	ADAMTS7	Body	1.8395e-36	3.90645e-36	100
359	chr7:1314422-1316355	8			0	5.03425e-36	100
360	chr14:97431088-97431367	4			5.83299e-38	7.79302e-36	no overlap
361	chr17:27346732-27347260	6			4.73147e-37	8.7844e-36	100
362	chr2:210074020-210074359	3			1.71189e-38	1.02571e-35	100
363	chr7:73149356-73149619	2	WBSCR26	TSS200,Body	7.52199e-40	1.1614e-35	100
364	chr10:132099553-132100019	2			1.51562e-39	1.42111e-35	100
365	chr2:135226787-135227167	3	TMEM163	Body	5.06985e-36	1.5412e-35	100
366	chr19:310296-310512	3	MIER2	Body	9.91905e-36	1.83641e-35	100
367	chr20:31754868-31756024	8	C20orf70	TSS1500,TSS200,1stExon,5'UTR	5.86179e-279	2.74472e-35	100
368	chr22:42949526-42950376	10	SERHL2	TSS1500,TSS200,1stExon,5'UTR,Body	2.34749e-45	4.13954e-35	100
369	chr13:37680691-37681255	3	CSNK1A1L	TSS1500	7.37049e-62	4.24238e-35	100
370	chr2:10571959-10572946	4			3.71236e-99	5.35727e-35	100
371	chr16:55794031-55794910	5	CES4	TSS1500,TSS200,Body	6.05025e-63	5.7815e-35	100
372	chr6:41194812-41195891	4	TREML4	TSS1500,TSS200	0	5.79256e-35	100
373	chr19:613505-614474	3	HCN2	Body	3.39815e-85	9.36568e-35	100
374	chr16:88802743-88804971	11	FAM38A	Body	0	1.0915e-34	100
375	chr10:97849481-97850343	8			2.8131e-56	1.27276e-34	100
376	chr3:3151795-3152916	6	IL5RA	5'UTR,1stExon,TSS1500	0	1.66239e-34	100
377	chr3:47563649-47563885	2			6.42452e-38	1.73128e-34	100
378	chr3:187896120-187897193	5	LPP,FLJ42393	5'UTR,TSS1500,TSS200,Body	4.38115e-172	2.45283e-34	100
379	chr1:67600172-67600835	8			2.52275e-46	4.19561e-34	100
380	chr11:92702373-92703536	11	MTNR1B	TSS1500,TSS200,1stExon,Body	4.54105e-61	4.68387e-34	53.6942
381	chr19:41619952-41620458	4	CYP2F1	TSS1500,TSS200,5'UTR,1stExon	9.56364e-37	6.34332e-34	100
382	chr4:139840467-139840514	2			6.70723e-34	7.64101e-34	100
383	chr6:27185676-27186199	5			1.49399e-36	1.03722e-33	100
384	chr11:2222076-2223087	3			2.52837e-118	1.21882e-33	100
385	chr1:39249315-39249664	5			7.33267e-34	1.35414e-33	100
386	chr6:49681178-49681774	9	CRISP2	5'UTR,1stExon,TSS200,TSS1500	4.0649e-38	1.36948e-33	100
387	chr16:3230726-3230847	2			1.95771e-34	1.43156e-33	100
388	chr18:77723226-77723518	3	HSBP1L1	TSS1500	5.13181e-34	1.44334e-33	no overlap
389	chr19:50666238-50666552	6	C19orf41	1stExon,5'UTR,TSS200	3.28485e-35	2.16833e-33	100
390	chr4:6664463-6666711	8			7.25415e-100	2.65282e-33	100
391	chr16:10647084-10647275	3	EMP2	5'UTR	9.55256e-34	2.85188e-33	100
392	chr20:31591776-31592147	2	SPAG4L	Body,1stExon,5'UTR	4.00492e-42	2.88653e-33	100
393	chr2:3704363-3705649	9	ALLC	TSS1500,TSS200	2.6318e-159	3.19979e-33	100
394	chr11:120530355-120531034	6	GRIK4	TSS1500,TSS200,1stExon	6.85584e-52	3.93275e-33	100
395	chr17:109444-110138	5	RPH3AL	Body	4.70338e-69	4.12994e-33	no overlap
396	chr1:17025723-17027073	3	ESPNP	Body	4.2507e-121	4.69005e-33	100
397	chr9:33749216-33749416	2	PRSS3	TSS1500	7.43375e-33	7.96252e-33	100
398	chr2:54783773-54784402	2	SPTBN1	Body,TSS1500	3.98956e-52	9.69299e-33	100
399	chr6:32525979-32526342	3	HLA-DRB6	Body	9.14683e-39	1.12525e-32	100
400	chr11:58612027-58612814	3	GLYATL2	TSS200,TSS1500	7.73157e-76	1.66774e-32	92.3858
401	chr22:23744094-23745131	6	ZDHHC8P	Body,TSS200,TSS1500	2.21293e-50	1.88362e-32	100
402	chr19:872690-873330	2	MED16	Body	4.4442e-40	2.3081e-32	100
403	chr6:27446665-27447518	7			3.7629e-86	2.76738e-32	100
404	chr15:101932321-101932559	2	PCSK6	Body	8.86187e-36	3.45669e-32	100
405	chr8:1364427-1365906	11			7.22366e-160	3.91474e-32	100
406	chr10:125751413-125751983	4			7.95368e-45	4.06198e-32	100
407	chr5:177387682-177387796	2			1.54406e-32	6.26572e-32	100
408	chr10:38645121-38645450	2	HSD17B7P2	TSS200,Body	7.25363e-38	7.71976e-32	100
409	chr12:133186599-133187452	6			1.99843e-42	7.8985e-32	100
410	chr3:193921489-193922693	9			5.86365e-58	1.38098e-31	100
411	chr10:1205222-1206690	12	NCRNA00200	TSS1500,TSS200,Body	3.06365e-200	2.1676e-31	100
412	chr15:50410962-50411535	2	ATP8B4	5'UTR,TSS200	4.56519e-50	2.2912e-31	100
413	chr10:27608703-27609333	4			1.77546e-65	2.37501e-31	100
414	chr11:18433500-18434354	7	LDHC	TSS1500,TSS200,Body	6.97625e-53	4.54365e-31	93.6842
415	chr17:807121-807555	3	NXN	Body	2.58913e-41	5.13721e-31	100
416	chr5:42953543-42954752	4			1.18196e-53	5.47827e-31	100
417	chr11:18229519-18230961	9	LOC494141	TSS1500,TSS200,Body	6.77023e-143	7.5219e-31	no overlap
418	chr13:25317267-25317996	3			7.99488e-90	9.46405e-31	100
419	chr6:33268842-33269832	3	TAPBP	3'UTR,Body	3.26817e-72	1.13272e-30	100
420	chr6:29644544-29644756	2	ZFP57	Body,1stExon	2.80248e-33	1.15933e-30	100
421	chr2:239997305-239997380	3	HDAC4	Body	7.94664e-31	1.34601e-30	no overlap
422	chr19:42437245-42437425	4			8.37418e-32	1.6592e-30	100
423	chr4:1521984-1523326	5			9.93197e-174	1.92958e-30	100
424	chr16:87705655-87705841	2	JPH3	Body	4.45695e-32	2.09205e-30	100
425	chr14:105509229-105509376	2			1.95579e-31	2.33046e-30	100
426	chr3:12595473-12595852	3			1.97638e-30	5.65736e-30	100
427	chr10:86259688-86260687	2	FAM190B	Body	4.38968e-214	7.12311e-30	100
428	chr22:36635882-36636489	3	APOL2	TSS200,1stExon,5'UTR,TSS1500	1.78459e-51	9.87335e-30	100
429	chr19:13318873-13320368	6	CACNA1A	Body	4.54869e-79	1.62269e-29	100
430	chr5:343450-344218	4	AHRR	Body	3.79798e-75	1.69099e-29	100
431	chr7:3227262-3227332	3			1.69132e-29	1.79971e-29	100
432	chr10:135202522-135203200	7	PAOX	Body,3'UTR	1.13934e-31	2.08612e-29	100
433	chr16:57562120-57563395	6	CCDC102A	Body,5'UTR	1.18706e-60	2.2547e-29	100
434	chr16:55866757-55867072	4	CES1	Body,1stExon,5'UTR	1.40754e-29	2.38759e-29	100
435	chr4:1365689-1367848	8	KIAA1530	Body	0	2.40223e-29	100
436	chr16:1306340-1306346	2	TPSD1	1stExon	3.21216e-29	3.38221e-29	100
437	chr10:14504379-14505002	2			1.56159e-62	3.75619e-29	100
438	chr4:7812736-7814047	6	AFAP1	Body	1.89691564064288e-319	4.04333e-29	100
439	chr14:69341139-69341738	4	ACTN1	3'UTR,Body	4.37102e-46	5.13588e-29	100
440	chr4:187125413-187126139	4	CYP4V2	Body	6.91021e-70	6.1551e-29	100
441	chr8:671480-672057	3	ERICH1	Body	5.07028e-37	7.85857e-29	100
442	chr3:87325752-87325835	2	POU1F1	TSS200	4.60875e-29	8.13184e-29	100
443	chr15:22833149-22833975	12	TUBGCP5	TSS1500,TSS200,1stExon,5'UTR,Body	9.75326e-42	1.15202e-28	100
444	chr15:74243781-74244249	2	LOXL1	Body,3'UTR	4.16074e-44	1.44075e-28	100
445	chr4:6010075-6010164	2			2.12478e-28	3.40705e-28	100
446	chr7:158947138-158947376	2			6.95162e-32	3.5376e-28	100
447	chr13:36871646-36872346	13	C13orf38	Body,5'UTR,1stExon,TSS200,TSS1500	3.31818e-29	3.72529e-28	100
448	chr13:111997451-111997493	3			3.42983e-28	3.86744e-28	100
449	chr16:56374383-56374688	3	GNAO1	Body	3.12368e-33	4.60501e-28	100
450	chr1:161510020-161510194	3			5.71501e-30	5.33645e-28	100
451	chr4:165898666-165899396	9	TRIM61	5'UTR,1stExon,TSS200,TSS1500	1.6681e-32	5.7542e-28	100
452	chr20:3687817-3688314	4	SIGLEC1	TSS200,TSS1500	3.34041e-29	5.78525e-28	100
453	chr6:31461728-31462234	10			3.52207e-42	6.49672e-28	100
454	chr1:5919703-5921257	7			4.78715e-76	1.05779e-27	100
455	chr10:134917266-134918974	8	GPR123	Body	0	1.15889e-27	100
456	chr2:60711641-60712421	2	BCL11A	Body	6.95826e-93	1.48299e-27	100
457	chr8:105341338-105343133	6			1.2517e-307	1.56637e-27	100
458	chr22:51016501-51017723	16	CPT1B,CHKB-CPT1B,CHKB	5'UTR,Body,1stExon,TSS200,TSS1500,3'UTR	3.43536e-45	1.64168e-27	100
459	chr2:234847554-234848156	5	TRPM8	Body	4.21842e-31	1.70875e-27	100
460	chr7:63386328-63387147	6			7.97539e-46	2.00725e-27	100
461	chr1:3044741-3045166	6	PRDM16	Body	1.86042e-29	4.14946e-27	100
462	chr19:57831544-57832339	10	ZNF543	TSS1500,TSS200,1stExon,5'UTR,Body	4.96588e-30	5.97324e-27	100
463	chr11:47528955-47529924	2	CUGBP1	5'UTR	1.84121e-173	6.00626e-27	100
464	chr1:76188832-76190839	14	ACADM	TSS1500,TSS200,1stExon,5'UTR,Body	2.25435e-248	7.15373e-27	100
465	chr7:971027-971767	3	ADAP1	Body	5.43438e-95	7.99238e-27	no overlap
466	chr10:91596932-91598023	6			2.31045e-45	8.66429e-27	100
467	chr6:132945096-132946216	6	TAAR2	Body,TSS200,TSS1500	1.04693e-45	9.10941e-27	100
468	chr4:42658444-42659645	8	ATP8A1	Body,5'UTR,1stExon,TSS200,TSS1500	4.63938e-252	1.15218e-26	100
469	chr21:35831010-35832364	11	KCNE1	5'UTR,1stExon,TSS200,TSS1500	1.67715e-84	1.16987e-26	100
470	chr13:23309774-23310675	9			3.73491e-35	1.25696e-26	100
471	chr12:52473014-52474047	6			2.27306e-54	1.36081e-26	100
472	chr10:133208486-133208984	6			1.30808e-30	1.56942e-26	100
473	chr10:76995759-76996533	7	COMTD1	1stExon,5'UTR,TSS200,TSS1500	1.15284e-103	1.67796e-26	100
474	chr8:41542092-41542172	2	ANK1	Body	1.80217e-26	2.8881e-26	100
475	chr9:139943146-139943636	2	ENTPD2	Body	1.66636e-42	3.00278e-26	100
476	chr12:124429228-124430049	5	CCDC92	5'UTR	1.62675e-37	4.4161e-26	100
477	chr6:32520916-32521737	2	HLA-DRB6	Body	1.9338e-64	4.68677e-26	100
478	chr2:74347215-74348255	6			1.05255e-46	7.21753e-26	100
479	chr2:198649727-198651498	17	BOLL	5'UTR,Body,1stExon,TSS200,TSS1500	1.64828e-87	1.02771e-25	100
480	chr19:55667446-55669189	9	TNNI3	Body,1stExon,5'UTR,TSS200	1.33492e-88	1.12226e-25	100
481	chr2:3192444-3193239	5	TSSC1	3'UTR,Body	5.06989e-36	1.19088e-25	100
482	chr2:242763794-242764496	3			3.94098e-47	1.26268e-25	100
483	chr16:7703812-7703947	3	A2BP1	Body	1.55652e-25	1.58754e-25	100
484	chr15:101718610-101719523	4	CHSY1	Body	1.06279e-72	1.64445e-25	100
485	chr1:203320190-203320541	5	FMOD	1stExon,5'UTR,TSS200,TSS1500	2.22604e-29	1.65587e-25	100
486	chr14:73712256-73712967	6	PAPLN	Body	4.96401e-55	1.89348e-25	100
487	chr17:78851149-78851503	4	RPTOR	Body	7.29495e-26	2.08593e-25	100
488	chr12:132166485-132167226	2			2.86476e-66	2.19081e-25	100
489	chr1:180922636-180923847	7			6.93183e-43	2.43861e-25	100
490	chr22:32600722-32601654	4	RFPL2	TSS1500,TSS200	4.2815e-31	3.18787e-25	100
491	chr17:3704471-3704621	7	ITGAE	1stExon,5'UTR,TSS200	2.85183e-25	3.42133e-25	100
492	chr8:674434-675274	6	ERICH1	Body	1.13996e-67	3.72096e-25	100
493	chr19:21860753-21861136	2			1.48031e-27	3.92463e-25	100
494	chr6:28058715-28059208	10	ZSCAN12L1	TSS1500,TSS200,Body	2.00385e-25	4.22858e-25	100
495	chr19:5822318-5822630	4	NRTN	TSS1500	1.7715e-26	4.28652e-25	100
496	chr2:241989165-241989379	3	SNED1	Body	1.01108e-25	4.36245e-25	100
497	chr4:81109888-81111985	7	PRDM8	5'UTR	4.423e-74	7.49773e-25	100
498	chr1:55522013-55522543	2	PCSK9	Body	3.08375e-42	7.96682e-25	100
499	chr1:7887199-7887942	6	PER3	Body	4.35413e-33	1.02199e-24	100
500	chr3:46939978-46940439	5	PTH1R	Body	5.42477e-25	1.21486e-24	100
501	chr4:6311034-6311282	2			1.45114e-27	1.34044e-24	100
502	chr8:144635260-144636462	9	GSDMD	TSS1500,TSS200,5'UTR,1stExon	4.71506e-31	1.34518e-24	100
503	chr15:41851964-41853346	5	TYRO3	Body	4.98842e-155	1.35216e-24	100
504	chr10:135340445-135343280	20	CYP2E1	TSS1500,TSS200,5'UTR,1stExon,Body	0	1.45481e-24	100
505	chr19:57741325-57743416	12	AURKC	TSS1500,TSS200,5'UTR,1stExon,Body	1.04744e-126	1.57154e-24	100
506	chr17:36997420-36998108	9	C17orf98	Body,1stExon,TSS200,TSS1500	2.61761e-37	1.67275e-24	100
507	chr4:46126066-46126448	6	GABRG1	5'UTR,1stExon,TSS200,TSS1500	1.01834e-24	1.74486e-24	100
508	chr8:103597179-103597600	2			1.5411e-34	2.0065e-24	100
509	chr7:38350464-38351468	7			5.76384e-34	2.01102e-24	100
510	chr4:2438678-2439740	9			1.18872e-182	2.01128e-24	100
511	chr17:71187853-71189320	14	COG1	TSS1500,TSS200,1stExon	2.28642e-40	2.33133e-24	100
512	chr6:109610932-109612229	5			5.14373e-57	2.42825e-24	100
513	chr19:58951434-58952361	12	ZNF132	1stExon,5'UTR,TSS200,TSS1500	6.93089e-47	2.45543e-24	100
514	chr19:55013549-55013954	6	LAIR2	TSS1500,TSS200	7.42967e-29	2.66677e-24	100
515	chr5:139119549-139120209	4			3.46392e-30	3.35167e-24	100
516	chr17:81057526-81057757	2			2.97064e-26	3.36596e-24	100
517	chr17:74086286-74086473	3	EXOC7	Body	5.07867e-26	4.15329e-24	100
518	chr19:47507399-47508119	5	GRLF1	3'UTR	5.92206e-41	4.55252e-24	100
519	chr10:73136913-73137561	6			8.39254e-29	4.68921e-24	100
520	chr8:145537504-145538097	4	HSF1	Body,3'UTR	7.40932e-52	5.26228e-24	100
521	chr3:46791477-46792462	6			6.17381e-92	5.32112e-24	100
522	chr15:41694502-41696062	7	NDUFAF1	1stExon,5'UTR,TSS200,TSS1500	3.27002e-173	6.37022e-24	100
523	chr16:69966641-69967212	7	MIR140,WWP2	TSS1500,Body,TSS200	1.52171e-24	7.01364e-24	100
524	chr8:142094789-142095375	4			4.64747e-28	9.34947e-24	100
525	chr2:97504781-97505787	6	ANKRD23	3'UTR,Body	2.51983e-39	1.06834e-23	100
526	chr12:53084709-53085323	4	KRT77	3'UTR,Body	1.41057e-25	1.09007e-23	100
527	chr12:133435645-133435861	5	CHFR	Body	2.56291e-25	1.3542e-23	100
528	chr2:74357527-74358815	6			1.53601e-154	1.45053e-23	100
529	chr2:3826610-3828566	9			2.28485e-240	1.45272e-23	100
530	chr6:48035985-48036676	11	C6orf138	1stExon,5'UTR,TSS200,TSS1500	6.62942e-35	2.07837e-23	100
531	chr8:1592281-1592736	3	DLGAP2	Body	2.26157e-36	2.35213e-23	100
532	chr13:100217962-100219013	6			9.56537e-32	2.53413e-23	100
533	chr6:29817963-29818300	8			2.24999e-26	2.5739e-23	100
534	chr17:20799408-20799644	6	CCDC144NL	1stExon,5'UTR,TSS200	2.45922e-23	2.85491e-23	100
535	chr7:917662-917805	3	C7orf20	Body	2.58239e-23	3.08078e-23	100
536	chr5:178580561-178581108	3	ADAMTS2	Body	1.58605e-30	3.2203e-23	100
537	chr20:52226170-52226352	2			1.77077e-24	3.55762e-23	no overlap
538	chr14:105830309-105830859	6	PACS2	Body	6.89022e-29	3.90253e-23	100
539	chr13:23412250-23412996	5			1.82451e-38	4.01506e-23	100
540	chr6:74103959-74104868	10	DDX43	TSS1500,TSS200,1stExon,5'UTR	4.48765e-45	4.09699e-23	100
541	chr10:14051636-14052028	6	FRMD4A	Body	1.37192e-23	4.1137e-23	100
542	chr10:124578028-124578544	5			6.68841e-26	5.71924e-23	100
543	chr16:66612955-66613970	13	CMTM1,CMTM2	3'UTR,TSS1500,TSS200,5'UTR,1stExon,Body	1.41651e-33	6.1592e-23	100
544	chr16:87868008-87869786	5	SLC7A5	Body	1.7309e-187	6.17028e-23	100
545	chr10:80416410-80416672	3			5.48888e-26	8.3609e-23	no overlap
546	chr5:110062343-110062837	7	TMEM232	1stExon,5'UTR,TSS200,TSS1500	2.08593e-23	9.29447e-23	100
547	chr7:186433-187686	7			1.02114e-107	9.61988e-23	100
548	chr10:29697905-29699043	11	LOC387647	TSS1500,TSS200,Body	5.38292e-29	1.21329e-22	100
549	chr1:203155737-203156764	7	CHI3L1	1stExon,TSS200,TSS1500	2.04473e-43	1.64083e-22	100
550	chr7:150264311-150264987	3	GIMAP4	TSS200,5'UTR	2.78756e-27	1.68861e-22	100
551	chr12:27396229-27397833	14	STK38L	TSS1500,TSS200,5'UTR,1stExon	0	1.9126e-22	no overlap
552	chr20:62327117-62328427	7	TNFRSF6B,RTEL1	5'UTR,TSS1500,Body,3'UTR,TSS200,1stExon	1.71573e-171	1.92833e-22	100
553	chr19:39055500-39056216	5	RYR1	Body	5.85857e-41	2.2668e-22	100
554	chr20:43378461-43379501	6	KCNK15	Body,3'UTR	5.31103e-40	2.69384e-22	100
555	chr6:151646312-151647133	10	AKAP12	TSS1500,Body,TSS200,5'UTR,1stExon	2.94629e-24	2.88467e-22	100
556	chr7:156400033-156400990	6			1.14159e-36	2.9159e-22	100
557	chr5:169930535-169931831	11	KCNIP1	TSS1500,Body,TSS200,1stExon,5'UTR	5.96815e-62	3.22957e-22	100
558	chr19:10735548-10736448	10	SLC44A2	TSS1500,Body,TSS200,5'UTR,1stExon	1.46235e-37	3.65786e-22	100
559	chr2:113191815-113192302	2	RGPD8,RGPD5	TSS1500	3.16925e-31	4.27259e-22	100
560	chr6:161560605-161561121	6	AGPAT4	Body	7.48503e-37	4.92761e-22	100
561	chr11:111636296-111637613	13	PPP2R1B	Body,1stExon,TSS200,TSS1500	1.02513e-86	5.39457e-22	100
562	chr11:64257582-64258103	3			5.4874e-43	6.26865e-22	100
563	chr6:2891973-2892152	5	SERPINB9	Body	5.65507e-22	6.35463e-22	100
564	chr19:36265700-36266840	11	SNX26	TSS1500,TSS200,1stExon,5'UTR,Body	0	6.60551e-22	100
565	chr3:72787955-72788482	5			1.07832e-35	7.07916e-22	100
566	chr19:49636270-49636594	3	PPFIA3	Body	9.12323e-24	7.79859e-22	100
567	chr19:940967-941919	5	ARID3A	Body	1.43561e-50	8.15742e-22	100
568	chr19:23941207-23942126	9	ZNF681	Body,1stExon,5'UTR,TSS200,TSS1500	1.12275e-42	8.56954e-22	100
569	chr3:3080197-3080621	4	CNTN4	Body,TSS1500	1.21144e-22	8.82388e-22	100
570	chr19:2785107-2785891	11	THOP1	TSS1500,TSS200,1stExon,Body	1.98367e-70	1.14579e-21	100
571	chr6:29910101-29911558	13	HLA-A	TSS1500,TSS200,Body	3.48206e-138	1.3414e-21	100
572	chr2:1800785-1802847	4	MYT1L	Body	2.08925e-171	1.34622e-21	100
573	chr10:76998104-76998652	3			7.95759e-41	1.36175e-21	100
574	chr2:106885926-106887213	6			3.42783e-36	1.77694e-21	100
575	chr3:193586394-193587939	6			3.78411e-177	1.92128e-21	33.4411
576	chr7:533963-534834	2			2.6696e-97	1.95726e-21	100
577	chr4:7735312-7736302	3	SORCS2	Body	8.3907e-167	2.31645e-21	100
578	chr7:155832831-155832992	3			2.84306e-22	2.34266e-21	100
579	chr9:130955135-130956057	4	CIZ1	TSS1500,5'UTR	6.90729e-55	2.77353e-21	100
580	chr7:65970924-65971710	4			4.10552e-25	3.2523e-21	100
581	chr12:117042332-117042917	4			4.91216e-43	3.5794e-21	100
582	chr12:75784541-75785232	10	GLIPR1L2	TSS1500,TSS200,1stExon,Body	4.92392e-25	3.69765e-21	100
583	chr20:43935222-43935551	9	MATN4,RBPJL	5'UTR,TSS1500,TSS200,1stExon	3.83411e-22	4.22361e-21	100
584	chr16:87250101-87250689	3			8.90842e-26	4.3581e-21	100
585	chr13:21713913-21715145	16	SAP18	TSS1500,TSS200,1stExon,Body	7.44452e-98	6.02817e-21	100
586	chr7:4848683-4848939	4	RADIL	Body	7.34663e-22	7.00081e-21	100
587	chr12:131519906-131519998	2	GPR133	Body	5.8407e-21	8.2996e-21	100
588	chr3:192289245-192289293	3	FGF12	Body	8.5686e-21	8.58271e-21	100
589	chr10:54538305-54538682	3			7.05979e-21	9.05378e-21	100
590	chr5:669397-669925	4	TPPP	Body	7.47953e-38	1.01769e-20	100
591	chr7:158905015-158905536	4	VIPR2	Body	3.03568e-27	1.0854e-20	100
592	chr11:3647365-3648013	5	TRPC2	TSS1500,TSS200,Body	5.73632e-35	1.22521e-20	100
593	chr6:29924202-29924475	8			5.27034e-22	1.23085e-20	100
594	chr11:76299682-76299819	2			3.64714e-21	1.31309e-20	100
595	chr17:56564855-56565644	5	HSF5	Body,1stExon,5'UTR	4.80231e-25	1.51189e-20	100
596	chr6:170732120-170732353	3			1.37735e-20	1.55861e-20	100
597	chr17:79041480-79042364	6	BAIAP2	Body	5.76923e-47	1.73398e-20	100
598	chr16:2848117-2849640	9	TESSP1	TSS1500,TSS200,1stExon,Body	7.17966e-72	1.77131e-20	100
599	chr4:103940711-103941300	11	NHEDC1	5'UTR,1stExon,TSS200,TSS1500	6.3607e-28	1.85325e-20	100
600	chr8:144631768-144632005	5			5.30907e-21	1.9243e-20	100
601	chr13:110319562-110319607	3			2.08869e-20	2.1143e-20	100
602	chr2:55450577-55450874	4	C2orf63	5'UTR	6.68087e-21	2.1178e-20	100
603	chr8:57350090-57351067	7			1.07944e-68	2.3924e-20	100
604	chr8:101224915-101225902	7	SPAG1	Body	1.15503e-40	2.88777e-20	100
605	chr17:48614046-48614436	4	EPN3	Body	4.4064e-26	3.01738e-20	100
606	chr6:164171506-164172519	4			6.72998e-40	3.06044e-20	100
607	chr2:98827491-98828226	4	VWA3B	Body	6.8092e-77	3.11659e-20	100
608	chr7:5183992-5184536	3			2.81066e-25	3.43488e-20	100
609	chr12:7261691-7262545	12	C1RL,LOC283314	Body,1stExon,TSS200,TSS1500	4.34276e-32	3.54872e-20	100
610	chr19:50733985-50734287	3	MYH14	Body	6.944e-23	3.62602e-20	100
611	chr4:99064102-99064904	9	C4orf37	Body,1stExon,5'UTR,TSS200,TSS1500	3.74367e-21	3.84213e-20	100
612	chr10:15037403-15038349	4			7.18307e-44	4.23736e-20	100
613	chr17:76117687-76117767	2	TMC6	Body	4.14448e-20	4.24257e-20	no overlap
614	chr21:43528205-43528868	3	UMODL1,C21orf128	Body,TSS200,TSS1500	1.34865e-26	4.41448e-20	100
615	chr5:180230767-180231194	9	MGAT1	1stExon,5'UTR,TSS1500,TSS200	4.01476e-24	5.25652e-20	100
616	chr12:132699738-132699923	2	GALNT9	Body	3.81765e-20	5.64543e-20	100
617	chr2:9471179-9471231	2	ASAP2	Body	5.47833e-20	5.80403e-20	100
618	chr8:145749776-145750363	4	LRRC24,LRRC14	Body,3'UTR,5'UTR	2.33268e-21	7.20016e-20	no overlap
619	chr19:47016623-47017629	5			1.14943e-28	7.35811e-20	100
620	chr22:42548783-42548868	3			7.22578e-20	8.15374e-20	100
621	chr15:67228722-67228986	4			1.02071e-19	1.10099e-19	100
622	chr8:145162300-145165189	13	MAF1,KIAA1875	3'UTR,TSS1500,TSS200,Body	6.02196e-76	1.39462e-19	100
623	chr5:78985425-78986160	12	CMYA5	TSS1500,TSS200,Body	8.05252e-29	1.63136e-19	100
624	chr7:1141971-1143524	6	C7orf50	Body	2.81265e-77	1.76475e-19	100
625	chr12:122355599-122357825	10	PSMD9,WDR66	3'UTR,TSS1500,TSS200,1stExon,5'UTR	0	2.3263e-19	100
626	chr8:1152941-1153402	5			3.91086e-25	2.71935e-19	100
627	chr6:170553133-170555276	8			9.07008e-124	2.94566e-19	100
628	chr13:112984478-112986978	15			1.83514e-50	3.08402e-19	100
629	chr11:66326652-66327000	4	ACTN3	Body	1.67543e-19	3.22464e-19	100
630	chr14:92927763-92927875	2	SLC24A4	Body	2.61838e-19	3.72009e-19	100
631	chr7:128354862-128355717	7	FAM71F1	TSS1500,TSS200,1stExon	4.12549e-53	4.48098e-19	100
632	chr2:130886714-130887174	2	POTEF	1stExon,5'UTR,TSS1500	6.42985e-29	4.64739e-19	100
633	chr16:633722-634271	4	PIGQ	3'UTR	1.31149e-28	5.11328e-19	100
634	chr1:23279278-23280477	7			1.02529e-52	6.91136e-19	100
635	chr7:112262557-112262597	3			6.91459e-19	7.02785e-19	100
636	chr13:24882099-24883014	4	C1QTNF9	TSS1500	2.67958e-35	7.84084e-19	100
637	chr16:86370962-86371442	6	LOC732275	Body	3.07074e-21	9.59823e-19	100
638	chr21:36258423-36259797	7	RUNX1	Body,1stExon,5'UTR	1.59618e-71	9.94775e-19	100
639	chr8:144420118-144420279	2			2.20206e-19	1.0303e-18	100
640	chr4:187422005-187422895	6			1.97199e-39	1.06821e-18	100
641	chr14:99728984-99729088	3	BCL11B	Body	1.40022e-18	1.46693e-18	100
642	chr4:186508724-186509045	3	SORBS2	3'UTR,Body	4.17819e-22	1.89471e-18	100
643	chr1:92011732-92012736	9			5.50983e-70	2.30895e-18	100
644	chr5:179058959-179059668	3			8.98548e-30	2.35931e-18	100
645	chr8:54605566-54605788	3			3.27903e-19	2.53238e-18	100
646	chr10:134777383-134779328	7			4.16562e-106	2.81668e-18	100
647	chr7:63361127-63361617	3			2.75823e-19	2.82344e-18	100
648	chr1:19599516-19601069	12	AKR7L	Body,1stExon,TSS200,TSS1500	3.00033e-222	2.90533e-18	100
649	chr7:32358064-32358540	3			1.47905e-21	2.95162e-18	100
650	chr11:62368881-62369870	10	MTA2,EML3	Body,1stExon,5'UTR,TSS200,TSS1500,3'UTR	9.49035e-119	3.3608e-18	100
651	chr22:46449430-46450114	11	C22orf26,LOC150381	Body,TSS1500,TSS200,1stExon,5'UTR	1.6902e-19	3.39343e-18	100
652	chr6:127796287-127797286	7	C6orf174	Body	8.06639e-28	3.47095e-18	100
653	chr4:8472850-8473113	5	C4orf23	Body	1.26743e-19	3.5758e-18	no overlap
654	chr17:78747934-78748494	6	RPTOR	Body	3.35375e-29	3.74403e-18	100
655	chr8:703273-704148	6			2.20318e-30	3.76415e-18	100
656	chr1:200879897-200880981	3	C1orf106	Body	1.63051e-171	4.13211e-18	100
657	chr12:119591664-119592094	4	SRRM4	Body	4.47391e-19	4.20093e-18	100
658	chr13:112669393-112669546	2			1.35767e-18	4.20954e-18	100
659	chr4:58061859-58061991	2			1.63792e-20	4.28616e-18	100
660	chr10:2357224-2357587	4			9.6001e-19	4.70915e-18	100
661	chr19:1074425-1075104	4	HMHA1	Body	2.18132e-23	4.77789e-18	no overlap
662	chr8:144484205-144484296	2			4.20648e-18	4.81045e-18	100
663	chr8:142215736-142216276	4			9.48972e-23	5.02315e-18	100
664	chr2:154143677-154143768	2			5.66512e-18	5.73872e-18	100
665	chr16:57333722-57335130	8			0	7.34098e-18	100
666	chr11:325030-325964	4			1.48701e-83	7.38472e-18	100
667	chr15:30336678-30336915	2			1.92423e-19	8.2792e-18	100
668	chr5:50898-51898	4			1.0453e-29	8.83929e-18	100
669	chr17:5673550-5673881	2			1.05225e-18	1.00371e-17	100
670	chr8:2585235-2586225	4			6.94146e-22	1.0214e-17	100
671	chr7:24323128-24325371	15	NPY	TSS1500,TSS200,5'UTR,1stExon,Body	1.71089e-45	1.04147e-17	100
672	chr8:1320565-1321883	7			9.67714e-63	1.065e-17	100
673	chr16:2907517-2908934	12	PRSS22	Body,1stExon,5'UTR,TSS200,TSS1500	2.22277e-26	1.10355e-17	100
674	chr5:74907124-74908170	7			1.77697e-120	1.11947e-17	84.4317
675	chr7:63505714-63506261	7	ZNF727	TSS200,1stExon,5'UTR,Body	5.53746e-18	1.32656e-17	100
676	chr8:12244544-12244565	2	FAM66A	Body	1.35973e-17	1.38017e-17	100
677	chr7:43483977-43485141	6	HECW1	Body	1.68419e-46	1.38974e-17	100
678	chr12:120534569-120535099	4	RAB35	3'UTR,Body	2.45344e-30	1.40607e-17	100
679	chr13:21520379-21520519	3			8.29249e-18	1.46141e-17	100
680	chr20:44781881-44782126	3			1.18965e-17	1.53148e-17	100
681	chr20:39320532-39321729	6			1.65699e-45	1.53331e-17	67.1119
682	chr10:1505595-1506175	4	ADARB2	Body	6.99616e-24	1.55701e-17	100
683	chr10:82295394-82296191	6	SH2D4B	TSS1500	4.40358e-22	1.62173e-17	100
684	chr22:48977177-48977448	4	FAM19A5	Body	2.19399e-19	1.76039e-17	100
685	chr3:65344234-65345027	2	MAGI1	Body,3'UTR	2.26051e-57	1.76891e-17	100
686	chr5:415885-416724	2	AHRR	Body	1.12124e-66	2.02892e-17	100
687	chr17:46907742-46909074	8	CALCOCO2	TSS1500,TSS200,5'UTR,1stExon	5.71199e-46	2.03948e-17	100
688	chr20:32254216-32256071	6	NECAB3,C20orf134	Body,TSS200,1stExon,5'UTR,3'UTR	1.80087e-78	2.2917e-17	100
689	chr11:18727321-18728598	6	IGSF22	Body	8.24926e-59	2.86659e-17	100
690	chr4:58059773-58060773	3			4.08668e-67	3.21476e-17	16.4835
691	chr6:47623462-47624276	5	GPR111	TSS1500,TSS200	1.55211e-32	3.23467e-17	100
692	chr10:65224441-65225999	10	JMJD1C,LOC84989	Body,TSS1500,TSS200,5'UTR,1stExon	9.74989e-59	3.41464e-17	100
693	chr20:259123-259925	3	C20orf96	Body	1.01235e-47	3.75145e-17	100
694	chr4:2403559-2404284	4	ZFYVE28	Body	5.94669e-51	3.8241e-17	100
695	chr19:54106593-54107706	7	LOC284379	Body,TSS200,TSS1500	3.39596e-82	3.9956e-17	93.5368
696	chr17:80606235-80606947	4	WDR45L	5'UTR,1stExon,TSS1500	1.41265e-30	4.05519e-17	100
697	chr11:2211741-2212225	5			6.58596e-23	4.23546e-17	100
698	chr14:102414004-102415401	8			0	4.27833e-17	100
699	chr6:28583655-28584464	18			2.51915e-18	4.46521e-17	100
700	chr7:154997174-154998107	3			2.52002e-22	4.63076e-17	100
701	chr6:31409319-31409757	13			2.04465e-18	4.8224e-17	100
702	chr18:72916311-72917943	8	ZADH2	Body	1.08061e-173	5.00936e-17	100
703	chr12:7862691-7864058	6	DPPA3	TSS1500,TSS200	7.35725e-102	5.83822e-17	100
704	chr8:2480426-2481226	4			1.35508e-20	5.87952e-17	100
705	chr6:29364174-29365287	4	OR12D2	TSS1500,1stExon	6.29633e-52	5.92464e-17	43.8959
706	chr20:2632587-2633870	12	MIR1292,NOP56,SNORD110	TSS1500,TSS200,1stExon,Body,5'UTR	2.18853e-36	6.02087e-17	100
707	chr15:93591750-93591806	3	RGMA	Body	4.9717e-17	6.07214e-17	100
708	chr3:57945651-57945695	2			6.29095e-17	6.72076e-17	100
709	chr13:19919156-19919394	5	LOC100101938	TSS200,TSS1500	5.87525e-17	6.78517e-17	100
710	chr6:3269502-3270566	7	SLC22A23	3'UTR	1.65368e-31	7.51645e-17	100
711	chr13:97646341-97647222	10	OXGR1	5'UTR,TSS200,TSS1500	9.97398e-26	7.79257e-17	100
712	chr8:33341266-33343197	15	MAK16	TSS1500,TSS200,5'UTR,1stExon,Body	8.84671e-186	7.84013e-17	100
713	chr6:379489-379581	3			7.62863e-17	7.99576e-17	100
714	chr1:247711595-247712591	9	C1orf150	TSS1500,TSS200,1stExon,Body	2.1781e-70	8.60311e-17	100
715	chr3:71803308-71805022	8	GPR27,EIF4E3	1stExon,5'UTR,TSS200,TSS1500	4.35095e-66	8.85664e-17	9.56268
716	chr19:4369393-4370001	2	SH3GL1	Body	8.23113e-35	9.66532e-17	100
717	chr1:247537159-247537369	3			5.74868e-17	9.84956e-17	100
718	chr2:39811600-39812572	2			1.07427e-105	1.04223e-16	100
719	chr15:40268421-40269214	5	EIF2AK4	Body	4.02791e-20	1.05525e-16	100
720	chr19:2078176-2078510	3	MOBKL2A	Body	1.46805e-20	1.24107e-16	100
721	chr16:1078722-1079316	4			2.68283e-25	1.31434e-16	100
722	chr2:162102947-162103682	2			7.85849e-36	1.39548e-16	100
723	chr8:145020381-145020593	2	PLEC1,MIR661	Body,TSS1500	5.70387e-18	1.52813e-16	no overlap
724	chr18:72837386-72837782	6			1.1873e-16	1.54035e-16	100
725	chr5:175296158-175299035	9	CPLX2	5'UTR,TSS1500,1stExon	0	1.59117e-16	100
726	chr2:115419537-115420260	7	DPP10	Body	1.85665e-18	1.66999e-16	100
727	chr17:78962984-78963290	3			1.3875e-18	1.749e-16	100
728	chr10:134221503-134222507	8	PWWP2B	3'UTR,Body	4.32989e-28	2.03992e-16	54.8259
729	chr4:967094-968603	10	DGKQ	1stExon,5'UTR,TSS200,TSS1500	1.91239e-302	2.37533e-16	100
730	chr1:38460950-38462546	6	FHL3	3'UTR	7.16126e-40	2.50981e-16	100
731	chr8:102235927-102237217	7			1.53476e-36	2.96409e-16	100
732	chr1:29189308-29189940	6	OPRD1	Body,3'UTR	3.57575e-18	2.98821e-16	100
733	chr19:48495301-48495961	2	BSPH1	1stExon,TSS1500	1.49777e-38	3.23941e-16	no overlap
734	chr2:27664399-27665638	11	KRTCAP3,NRBP1	TSS1500,Body,3'UTR,TSS200,1stExon	9.16287e-34	3.49869e-16	100
735	chr6:30001912-30002859	4	NCRNA00171	Body	2.67692e-67	3.82381e-16	100
736	chr7:99516603-99517509	14	TRIM4	Body,1stExon,5'UTR,TSS200,TSS1500	6.03231e-18	3.8802e-16	100
737	chr7:135661842-135662974	6	MTPN,LUZP6	1stExon,5'UTR,TSS200,TSS1500	2.41719e-49	4.04034e-16	100
738	chr20:62052156-62053155	4	KCNQ2	Body	3.18282e-89	4.20187e-16	100
739	chr10:1981436-1981672	2			1.16733e-17	4.29167e-16	100
740	chr7:157785628-157786631	7	PTPRN2	Body	2.90238e-31	4.5257e-16	100
741	chr5:179587950-179588838	4	RASGEF1C	5'UTR	3.57396e-29	5.06056e-16	100
742	chr7:4832112-4832535	5			2.34564e-18	5.12758e-16	no overlap
743	chr16:46823623-46824519	5			1.37459e-20	5.15157e-16	100
744	chr13:43596577-43597736	8	DNAJC15	TSS1500,TSS200,5'UTR,1stExon	4.5964e-209	5.17466e-16	100
745	chr4:1512248-1513259	7			1.21348e-75	5.41088e-16	100
746	chr19:55549414-55550338	9	GP6	Body,1stExon,TSS200,TSS1500	1.53651e-24	5.97267e-16	100
747	chr19:4784940-4785605	5			5.66766e-29	5.99298e-16	100
748	chr13:21900392-21901649	7			1.61545e-91	6.71669e-16	100
749	chr2:54086854-54087552	13	GPR75,LOC100302652	5'UTR,Body,1stExon,TSS200,TSS1500	2.59716e-17	7.10444e-16	100
750	chr21:40176597-40177165	4	ETS2	TSS1500	1.62098e-30	7.40818e-16	100
751	chr10:102447443-102447491	3			6.94134e-16	7.52398e-16	100
752	chr3:105072537-105072683	2			7.9477e-16	8.17979e-16	100
753	chr18:3771110-3771570	5	DLGAP1	Body	2.81247e-23	8.4628e-16	100
754	chr16:49499006-49499613	5			9.77237e-27	9.50861e-16	30.2632
755	chr19:1851750-1852165	5			3.69726e-19	9.88461e-16	100
756	chr20:44420225-44421026	16	WFDC3,DNTTIP1	5'UTR,TSS1500,TSS200,1stExon,Body	1.60261e-48	1.00839e-15	67.0823
757	chr4:55405864-55405888	2			1.05087e-15	1.06027e-15	100
758	chr17:9018806-9019336	5	NTN1	Body	1.52767e-16	1.06058e-15	100
759	chr5:179597395-179597526	2	RASGEF1C	5'UTR	6.85533e-16	1.31859e-15	100
760	chr2:716357-716389	2			1.37689e-15	1.42624e-15	no overlap
761	chr2:107459661-107460175	4	ST6GAL2	Body	1.40527e-23	1.54052e-15	no overlap
762	chr19:11784246-11785248	14	ZNF833	TSS1500,TSS200,Body	3.25233e-26	1.63219e-15	100
763	chr21:47054398-47054539	2			1.48961e-15	1.79172e-15	100
764	chr19:58549241-58549906	4	ZSCAN1	Body	2.5776e-18	1.85013e-15	100
765	chr8:145008110-145009406	8	PLEC1	Body	3.05425e-163	1.95555e-15	100
766	chr8:47529015-47529280	2			5.36528e-16	1.97131e-15	100
767	chr19:2889208-2889256	2			2.25601e-15	2.30526e-15	100
768	chr11:65409760-65410126	4	SIPA1	Body	1.17878e-17	2.36362e-15	100
769	chr11:75139390-75140865	8	KLHL35	Body,1stExon	5.09081e-201	2.45434e-15	100
770	chr1:1108820-1110107	9	TTLL10	TSS1500,TSS200,5'UTR	1.26642e-32	2.65457e-15	100
771	chr8:58171766-58173601	6			7.25673e-69	3.37132e-15	100
772	chr19:46282571-46283080	3	DMPK	Body,1stExon	8.75308e-23	3.38797e-15	100
773	chr5:75903397-75903700	2	IQGAP2	Body	2.13904e-17	3.46854e-15	100
774	chr9:90621637-90622205	3			1.67255e-15	3.57762e-15	100
775	chr3:39542821-39544721	9	MOBP	5'UTR,Body	1.22743e-63	3.82975e-15	100
776	chr10:134043362-134043897	6	STK32C	Body	5.98904e-16	3.83568e-15	100
777	chr3:127055991-127057149	6			1.15802e-72	3.87214e-15	100
778	chr11:132662455-132662963	4	OPCML	Body	1.70312e-16	3.90234e-15	100
779	chr3:155027522-155027875	3			7.27518e-16	4.05667e-15	100
780	chr7:1198122-1200435	16	ZFAND2A	5'UTR,1stExon,TSS200,TSS1500	3.32142e-283	4.17919e-15	87.3812
781	chr16:88757588-88757816	2			1.85582e-16	4.2725e-15	100
782	chr8:23712355-23713016	5	STC1	TSS200,TSS1500	9.93839e-39	4.34955e-15	100
783	chr15:25123287-25123731	6	SNRPN	5'UTR	1.39432e-16	4.42247e-15	100
784	chr8:143750236-143751801	12	JRK	5'UTR,TSS200,TSS1500	0	4.46405e-15	100
785	chr2:1842182-1843184	5	MYT1L	Body	2.25276e-70	4.57679e-15	100
786	chr2:105852798-105854051	9			8.66278e-29	4.61005e-15	100
787	chr1:31654355-31655009	5	NKAIN1	3'UTR,Body	1.17219e-16	4.80344e-15	100
788	chr10:2978022-2978687	6			5.89327e-17	5.10405e-15	100
789	chr21:38362230-38363160	8	HLCS	5'UTR,TSS200,TSS1500	8.11766e-37	5.70348e-15	100
790	chr7:101274027-101274037	2	MYL10	TSS1500	6.08709e-15	6.09137e-15	100
791	chr4:74847100-74848392	10	PF4	Body,1stExon,5'UTR,TSS200,TSS1500	1.08338e-20	7.09096e-15	100
792	chr2:200468445-200469026	5			1.56514e-15	7.40887e-15	100
793	chr6:34482411-34482479	2	PACSIN1	5'UTR	7.17993e-15	8.13691e-15	100
794	chr11:14280333-14281053	5	SPON1	Body	6.73774e-25	8.94385e-15	100
795	chr12:125139714-125140249	4			4.22854e-18	9.03559e-15	100
796	chr15:101389272-101390259	8			2.15391e-19	9.90807e-15	100
797	chr6:1410167-1410497	5			2.29722e-16	1.01053e-14	100
798	chr6:887156-888036	5			1.03267e-20	1.01127e-14	100
799	chr15:23035493-23035557	2	NIPA2	TSS1500	4.66946e-15	1.03829e-14	100
800	chr4:184961220-184961374	3			8.75672e-15	1.04014e-14	100
801	chr1:242220475-242220925	4			1.44027e-17	1.16052e-14	100
802	chr12:10095902-10096794	5			2.22039e-27	1.1623e-14	100
803	chr4:165876955-165878742	10	C4orf39,TRIM61	TSS1500,Body,TSS200,1stExon,5'UTR,3'UTR	1.79092e-190	1.28752e-14	100
804	chr17:57297306-57298675	14	GDPD1	TSS1500,TSS200,5'UTR,1stExon,Body	2.25282e-53	1.32519e-14	100
805	chr11:92615932-92616492	4	FAT3	Body	8.9567e-21	1.35706e-14	no overlap
806	chr19:48697722-48698632	3			6.07742e-41	1.40172e-14	100
807	chr11:2812674-2813528	5	KCNQ1	Body	2.61831e-19	1.44853e-14	100
808	chr19:7934559-7934807	2			1.87923e-15	1.49643e-14	100
809	chr6:103780364-103780468	2			1.30485e-14	1.5017e-14	100
810	chr19:50713660-50714072	4	MYH14	Body	4.11895e-15	1.61127e-14	100
811	chr13:100651721-100652448	2			4.29034e-42	1.85492e-14	100
812	chr10:123244536-123244591	2	FGFR2	Body	1.56082e-14	1.98119e-14	100
813	chr3:126061950-126062822	5	KLF15	3'UTR,Body	4.42388e-23	2.03017e-14	100
814	chr11:13983009-13984067	12	SPON1	TSS1500,TSS200,1stExon,5'UTR	1.39019e-79	2.23067e-14	100
815	chr1:78956268-78957682	9	PTGFR	TSS1500,TSS200,5'UTR,1stExon	6.30285e-52	2.29854e-14	100
816	chr11:30344200-30344937	10	C11orf46	TSS1500,TSS200,1stExon,5'UTR	4.89871e-15	2.38986e-14	100
817	chr2:242843030-242845662	13			2.17268e-185	2.41631e-14	100
818	chr10:101910498-101910539	2	ERLIN1	3'UTR	2.27933e-14	2.41709e-14	no overlap
819	chr1:41827373-41828276	6			7.25055e-39	2.44199e-14	100
820	chr10:81904244-81904331	2	PLAC9	Body	2.043e-14	2.5575e-14	100
821	chr21:46369906-46370511	2	C21orf70	Body	2.21678e-29	2.67163e-14	100
822	chr16:3210066-3210357	3			9.72119e-15	2.82858e-14	100
823	chr19:15292440-15292775	5	NOTCH3	Body	6.39189e-17	3.12902e-14	100
824	chr9:131465811-131466143	2	PKN3	Body	7.1068e-16	3.67907e-14	100
825	chr13:113274482-113274535	3			3.6032e-14	3.72386e-14	100
826	chr2:43202474-43202481	2			4.00408e-14	4.00504e-14	no overlap
827	chr12:133049188-133049413	2			2.29943e-16	4.44768e-14	100
828	chr3:73045556-73046503	5	PPP4R2	TSS1500,Body	3.37946e-81	4.4927e-14	100
829	chr4:78114737-78114867	3			3.98826e-14	4.53929e-14	100
830	chr10:133960386-133962022	9	JAKMIP3	Body	0	4.67871e-14	100
831	chr11:379296-380593	4	B4GALNT4	Body	1.39292e-69	5.18672e-14	100
832	chr12:1973208-1974168	8	CACNA2D4	Body	3.31944e-40	5.19157e-14	100
833	chr7:190334-190423	3			3.71373e-14	5.39888e-14	100
834	chr16:1440498-1440688	3			2.52955e-14	6.74433e-14	no overlap
835	chr7:134849633-134850443	2	TMEM140	Body,3'UTR	1.14964e-45	7.86981e-14	100
836	chr16:1152474-1153273	5			2.97195e-50	7.97854e-14	100
837	chr8:6418978-6421063	10	ANGPT2,MCPH1	Body,1stExon,5'UTR,TSS200,TSS1500	9.6616e-58	8.15896e-14	100
838	chr19:18888081-18889003	3	CRTC1	Body,3'UTR	1.64221e-17	9.48918e-14	100
839	chr10:11069298-11069315	2	CUGBP2	Body	9.7373e-14	9.74323e-14	no overlap
840	chr8:144120106-144120706	8	C8orf31	TSS1500,TSS200,1stExon,5'UTR	1.16802e-16	1.02173e-13	100
841	chr2:10470465-10471388	4	HPCAL1	5'UTR	5.96565e-45	1.02278e-13	no overlap
842	chr22:50528179-50529071	13	MOV10L1	TSS1500,TSS200,1stExon,Body,5'UTR	6.33429e-27	1.04282e-13	100
843	chr16:83967363-83968911	5			1.39723e-65	1.09379e-13	42.0917
844	chr13:111293846-111295144	6	CARS2	3'UTR,Body	0	1.17639e-13	100
845	chr14:106366503-106366523	2			1.27686e-13	1.27694e-13	no overlap
846	chr9:117692745-117693010	3	TNFSF8	1stExon,5'UTR,TSS200,TSS1500	7.90325e-16	1.41681e-13	100
847	chr12:133000028-133000830	8			3.21135e-25	1.50312e-13	100
848	chr4:81117016-81119473	11	PRDM8	5'UTR,TSS1500,TSS200,1stExon	1.02002e-128	1.58451e-13	100
849	chr15:101661445-101661984	6			4.62545e-26	1.6148e-13	no overlap
850	chr2:208976637-208977395	2			7.55863e-41	1.66283e-13	100
851	chr2:237702390-237702580	3			8.96804e-14	1.74501e-13	100
852	chr12:8332881-8333010	2	FAM66C	Body	9.16068e-14	1.75324e-13	100
853	chr8:83353753-83353898	2			7.43965e-14	1.79901e-13	100
854	chr1:17012568-17012728	2			1.0314e-13	1.99266e-13	100
855	chr2:1595498-1596054	5			5.24062e-22	2.11871e-13	100
856	chr15:69325271-69325560	5	MIR548H4,NOX5	Body	1.50635e-13	2.17499e-13	100
857	chr14:20710881-20711344	3	OR11H4	TSS200,1stExon	9.83952e-17	2.32675e-13	100
858	chr19:8590567-8591776	5	MYO1F	Body	9.68643e-36	2.37928e-13	100
859	chr11:5616222-5618408	11	TRIM6,TRIM6-TRIM34	TSS1500,TSS200,1stExon,5'UTR,Body	0	2.39247e-13	100
860	chr16:87886871-87887504	5	SLC7A5	Body	2.80242e-21	2.41134e-13	100
861	chr21:37914924-37915391	7	CLDN14	TSS200,5'UTR,TSS1500	1.39529e-20	2.4454e-13	100
862	chr17:11501999-11502254	4	DNAH9	1stExon,Body	5.26157e-80	2.57454e-13	100
863	chr19:58861502-58862398	6	A1BG,NCRNA00181	Body,TSS1500	5.81125e-18	2.6028e-13	100
864	chr13:95655083-95655579	5			9.77139e-22	2.66936e-13	100
865	chr15:100466481-100466637	3			1.26735e-13	2.69563e-13	100
866	chr8:144519125-144519832	4	ZC3H3	3'UTR	9.03424e-24	2.80736e-13	100
867	chr19:34310625-34311562	7			8.06089e-51	2.82564e-13	100
868	chr3:194868507-194868843	4	C3orf21	Body	6.65657e-14	2.87756e-13	no overlap
869	chr12:3333872-3334540	3	TSPAN9	Body	1.212e-17	2.94476e-13	no overlap
870	chr21:45742621-45742747	3	PFKL	Body	1.59817e-13	2.94614e-13	100
871	chr14:63568195-63568796	5	KCNH5	5'UTR,TSS200,TSS1500	2.5566e-24	3.07172e-13	100
872	chr19:8116879-8118857	9	CCL25	TSS1500,TSS200,1stExon,Body	7.91517e-83	3.20306e-13	100
873	chr15:74266972-74267168	2			1.70661e-13	3.21953e-13	100
874	chr7:766100-767490	12	PRKAR1B,HEATR2	5'UTR,TSS1500,TSS200,1stExon,Body	0	3.43596e-13	100
875	chr2:731073-733095	9			0	3.51258e-13	100
876	chr16:87027322-87027662	3			2.65812e-16	3.58631e-13	no overlap
877	chr5:178763293-178763771	3	ADAMTS2	Body	3.31358e-14	3.81499e-13	100
878	chr2:239035964-239037533	6	ESPNL	Body	1.05358e-15	3.83318e-13	100
879	chr7:4855406-4856146	5	RADIL	Body	8.4959e-50	3.8844e-13	100
880	chr11:60673398-60674473	14	PRPF19	Body,1stExon,5'UTR,TSS200,TSS1500	1.43982e-34	3.97943e-13	100
881	chr14:105218528-105220026	10	SIVA1	TSS1500,TSS200,1stExon,5'UTR,Body	1.50623e-33	3.98878e-13	100
882	chr1:3038068-3039662	7	PRDM16	Body	1.36408e-198	4.13236e-13	100
883	chr15:41098188-41100308	14	ZFYVE19,DNAJC17	TSS1500,Body,TSS200,1stExon,5'UTR	5.91779e-120	4.22389e-13	100
884	chr7:157791721-157792100	4	PTPRN2	Body	1.3188e-17	4.41232e-13	100
885	chr7:64541193-64541923	2			3.61922e-34	4.4366e-13	100
886	chr8:19539991-19540734	8	CSGALNACT1	Body,5'UTR,1stExon,TSS200,TSS1500	5.72409e-16	4.54728e-13	100
887	chr22:46285638-46285985	4			1.11544e-14	4.62312e-13	100
888	chr6:2953027-2953442	3	SERPINB6	Body	6.1788e-16	4.80863e-13	100
889	chr17:18965556-18965580	2			4.928e-13	5.01668e-13	100
890	chr22:46762841-46763229	3	CELSR1	Body	5.17168e-15	5.12016e-13	100
891	chr19:46417255-46418069	7	NANOS2	3'UTR,1stExon,5'UTR,TSS200	3.87464e-16	5.20121e-13	100
892	chr10:2543474-2544596	5			6.9839e-65	5.38395e-13	100
893	chr11:692963-693032	3	DEAF1	Body	5.09802e-13	5.45355e-13	100
894	chr11:102638432-102638778	6			1.30724e-14	5.62377e-13	100
895	chr9:126101308-126102244	4			2.19992e-19	5.69288e-13	100
896	chr17:31149877-31150194	2	MYO1D	Body	6.44276e-15	5.69963e-13	100
897	chr21:46784677-46786040	5			3.99035e-18	5.70409e-13	100
898	chr14:24779400-24780926	14	LTB4R2,LTB4R,CIDEB	1stExon,TSS200,5'UTR,TSS1500,Body	1.04243e-45	5.72053e-13	100
899	chr4:190284978-190285510	3			5.07108e-16	5.8797e-13	100
900	chr13:24519920-24520049	2			5.38487e-13	6.05524e-13	100
901	chr19:50249464-50249927	6	TSKS	Body	1.72256e-13	6.3005e-13	100
902	chr2:71211981-71212504	4	ANKRD53	3'UTR,Body	1.79991e-13	6.47017e-13	100
903	chr12:133084897-133085262	3	FBRSL1	Body	4.34847e-18	6.70369e-13	100
904	chr12:132939165-132939992	6			3.3514e-22	7.41094e-13	no overlap
905	chr6:166205200-166205748	5			5.88994e-24	7.46686e-13	100
906	chr2:242878672-242878809	2			7.2126e-13	7.54692e-13	100
907	chr7:27222869-27223692	5	HOXA11,HOXA11AS	Body,TSS1500	6.59023e-26	7.57168e-13	no overlap
908	chr16:28634766-28635374	3	SULT1A1	5'UTR,1stExon,TSS1500	3.25628e-22	7.82393e-13	100
909	chr19:53540845-53541287	4			2.0062e-14	7.87167e-13	100
910	chr11:107460901-107462721	15	ELMOD1,LOC643923	TSS1500,TSS200,1stExon,5'UTR,Body	1.3022e-189	7.95025e-13	100
911	chr17:40936150-40937908	10	WNK4	Body	8.17346e-35	8.0925e-13	100
912	chr14:24457993-24458208	4	DHRS4L2	TSS200,5'UTR,1stExon	1.98925e-13	8.40413e-13	100
913	chr10:601759-601816	3	DIP2C	Body	7.7331e-13	8.43951e-13	no overlap
914	chr13:114965537-114966314	3			5.38768e-15	8.6006e-13	100
915	chr1:44114346-44114355	2	KDM4A	TSS1500	8.65784e-13	9.22644e-13	no overlap
916	chr19:58569986-58570995	10	ZNF135	TSS1500,TSS200,Body,5'UTR	8.40937e-16	9.51833e-13	100
917	chr13:25506131-25506383	4	LOC646405	Body	6.1504e-13	9.71765e-13	100
918	chr1:162351057-162352023	5	C1orf226	Body,TSS1500,TSS200,5'UTR,1stExon	2.27794e-32	1.00968e-12	100
919	chr10:135039948-135040988	5			2.65472e-42	1.03582e-12	100
920	chr4:70697416-70697558	2			7.27122e-13	1.06061e-12	no overlap
921	chr10:13481846-13482679	6	BEND7	Body	1.38445e-47	1.09834e-12	100
922	chr6:28446794-28447115	5			4.73044e-13	1.15469e-12	100
923	chr12:131622284-131623508	6	GPR133	Body	9.78449e-41	1.18607e-12	100
924	chr6:5086610-5087749	6	PPP1R3G	1stExon,3'UTR	3.44724e-30	1.19659e-12	100
925	chr7:155150681-155151427	5			1.45997e-24	1.32665e-12	100
926	chr9:37119968-37120902	3	ZCCHC7	TSS1500,5'UTR	7.24931e-45	1.33758e-12	100
927	chr1:108023249-108023482	5	NTNG1	Body,3'UTR	5.85208e-13	1.36514e-12	100
928	chr2:128331478-128331518	2	MYO7B	Body	1.30169e-12	1.36728e-12	100
929	chr2:233215546-233217617	9			9.89994e-63	1.50911e-12	100
930	chr10:834378-835615	6			2.86844e-157	1.5169e-12	100
931	chr14:104551553-104552397	7	ASPG	TSS1500,TSS200,Body	6.70436e-23	1.52549e-12	62.8402
932	chr4:3510409-3510935	4			3.42607e-20	1.53358e-12	100
933	chr7:150822655-150823386	4	AGAP3	Body	7.80496e-20	1.64552e-12	100
934	chr6:42927199-42928920	32	GNMT	TSS1500,TSS200,1stExon,5'UTR,Body	3.12655e-23	1.6478e-12	100
935	chr2:239983650-239984105	5	HDAC4	Body	5.85444e-14	1.77313e-12	100
936	chr19:55598443-55599320	5	EPS8L1	Body,3'UTR	3.87898e-18	1.79472e-12	100
937	chr19:39010018-39010100	3	RYR1	Body	1.69013e-12	1.81304e-12	100
938	chr19:551401-551536	2			1.0854e-12	1.82243e-12	100
939	chr15:74891030-74891439	3			9.3369e-13	1.94919e-12	no overlap
940	chr3:52868999-52869738	6	MUSTN1	1stExon,5'UTR,TSS200,TSS1500	1.40356e-15	1.96034e-12	100
941	chr1:247611448-247611931	5	NLRP3	Body,3'UTR	1.22844e-18	2.14052e-12	100
942	chr17:80358829-80358876	3	C17orf101	Body	2.14879e-12	2.2249e-12	100
943	chr1:228112806-228113207	5	WNT9A	Body	7.52264e-13	2.22938e-12	100
944	chr10:103530053-103530255	4	FGF8	3'UTR,Body	1.45326e-12	2.28896e-12	100
945	chr14:106937869-106938509	7	LOC100133469	TSS1500,TSS200,Body	2.56803e-14	2.45099e-12	34.4774
946	chr5:662284-662907	3	TPPP	3'UTR	4.84617e-14	2.60437e-12	100
947	chr19:38794554-38795051	7	C19orf33,YIF1B	TSS1500,3'UTR,TSS200,1stExon,5'UTR,Body	1.65523e-13	2.69511e-12	no overlap
948	chr8:1094484-1095498	6			3.3191e-26	2.7454e-12	100
949	chr7:56514965-56516425	12	LOC650226	Body,TSS200,TSS1500	1.14804e-27	2.89457e-12	100
950	chr1:39281166-39282666	6			4.88772e-26	3.04061e-12	100
951	chr3:186490344-186490785	5			1.96714e-12	3.19937e-12	100
952	chr1:247802703-247803688	8			3.26831e-29	3.61085e-12	100
953	chr6:95220699-95221182	2			5.75197e-13	3.72672e-12	100
954	chr7:157211098-157211777	6			6.76511e-20	3.92828e-12	100
955	chr17:40931588-40932983	11	VPS25,WNK4	3'UTR,TSS1500,TSS200,1stExon	2.46528e-29	3.96664e-12	100
956	chr16:2892518-2893702	7	TMPRSS8	Body,TSS200,TSS1500	5.97203e-46	4.00721e-12	100
957	chr18:77917615-77918588	4	LOC100130522,PARD6G	Body,3'UTR	2.69661e-39	4.09809e-12	100
958	chr9:140446240-140447608	6	PNPLA7,MRPL41	TSS1500,TSS200,5'UTR,Body,3'UTR	1.12112e-28	4.78058e-12	100
959	chr17:27406701-27407731	4	MYO18A	Body	1.26386e-40	4.90135e-12	100
960	chr19:19639553-19640075	6	YJEFN3	TSS200,Body	2.02981e-15	5.25854e-12	100
961	chr10:130726406-130726701	3			2.24684e-12	5.34695e-12	100
962	chr3:146187126-146187740	4	PLSCR2	5'UTR	2.23541e-16	5.77741e-12	100
963	chr11:58598239-58598444	3			2.4519e-12	5.81496e-12	100
964	chr9:124987896-124991432	13	LHX6	Body,TSS200,TSS1500	0	5.82593e-12	100
965	chr14:33407334-33408527	8	NPAS3	TSS1500,TSS200,1stExon,5'UTR	2.11306e-193	5.88639e-12	100
966	chr6:169334849-169334872	2			5.84959e-12	5.98011e-12	no overlap
967	chr14:24422368-24423864	10	DHRS4,C14orf167	TSS1500,Body,TSS200	5.01011e-47	6.29538e-12	55.5778
968	chr22:31503499-31504271	9	SELM	5'UTR,1stExon,TSS200,TSS1500	8.34023e-20	6.51691e-12	100
969	chr11:117069479-117070485	8	TAGLN	TSS1500,TSS200,5'UTR,1stExon	2.82045e-14	6.94883e-12	100
970	chr7:42533001-42533414	4			5.07179e-12	7.28287e-12	100
971	chr17:79170494-79170920	3	AZI1	Body	8.85642e-15	7.67892e-12	100
972	chr13:27316496-27317381	4			8.16154e-15	7.69495e-12	100
973	chr12:47219626-47220092	12	SLC38A4	5'UTR,1stExon,TSS200,TSS1500	1.03212e-12	8.42008e-12	100
974	chr1:39173687-39174939	5			7.27995e-23	8.70861e-12	100
975	chr6:132910681-132910945	2	TAAR5	1stExon,TSS200	1.15184e-12	8.89434e-12	100
976	chr22:45808669-45810043	17	SMC1B,RIBC2	Body,TSS1500,1stExon,TSS200,5'UTR	3.57007e-180	9.02218e-12	100
977	chr2:240084392-240086178	7	HDAC4	Body	6.07063e-156	9.04136e-12	100
978	chr18:74981431-74981730	2	GALR1	3'UTR	9.34633e-14	9.28491e-12	100
979	chr21:42741698-42741788	2	MX2	5'UTR	9.67815e-12	9.84577e-12	100
980	chr6:164461074-164461131	2			9.73257e-12	1.02885e-11	100
981	chr18:77376639-77377589	5			4.7132e-17	1.07733e-11	50.5783
982	chr8:1112755-1114422	8			9.0069e-62	1.11578e-11	100
983	chr12:2564063-2564100	2	CACNA1C	Body	1.07794e-11	1.12043e-11	100
984	chr1:2833643-2834108	3			8.26483e-19	1.18636e-11	100
985	chr5:176543790-176544683	6			1.86031e-20	1.24818e-11	100
986	chr4:6728799-6729744	6			2.36617e-16	1.28227e-11	100
987	chr8:12623485-12623766	2	LOC340357	Body	2.53722e-13	1.29463e-11	100
988	chr10:125521535-125521593	3	CPXM2	Body	1.27473e-11	1.33058e-11	100
989	chr3:126911727-126911953	4			9.98217e-12	1.35102e-11	100
990	chr12:132859608-132859951	4	GALNT9	Body	7.39661e-12	1.41934e-11	100
991	chr2:74780172-74780617	5	LOXL3,DOK1	5'UTR,TSS1500	1.13014e-13	1.50966e-11	100
992	chr19:56709056-56709655	2			6.24159e-23	1.57996e-11	100
993	chr2:241611931-241612327	4			3.34528e-15	1.62996e-11	100
994	chr1:117529478-117530009	5	PTGFRN	Body,3'UTR	2.95697e-17	1.63059e-11	no overlap
995	chr10:134972886-134974877	12	KNDC1	TSS1500,TSS200,1stExon,Body	3.20084e-51	1.64603e-11	100
996	chr13:90015518-90015912	3			2.07177e-12	1.66535e-11	100
997	chr19:11517079-11517436	5	RGL3	Body	3.89028e-13	1.76117e-11	100
998	chr2:131009324-131009681	2			4.1608e-14	1.76124e-11	100
999	chr20:60627584-60629274	4	TAF4	Body	2.40238e-45	1.81815e-11	100
1000	chr3:46758813-46759698	10	PRSS50	Body,1stExon,5'UTR,TSS200,TSS1500	8.01556e-18	1.82127e-11	100
1001	chr1:147800461-147801789	8			7.7879e-30	1.82854e-11	57.5621
1002	chr11:60774952-60776399	8	CD6	Body	2.578e-64	1.84691e-11	100
1003	chr12:1937877-1938156	3	LRTM2,CACNA2D4	Body	1.02104e-12	1.91477e-11	100
1004	chr17:14198368-14198392	2			1.94922e-11	1.96862e-11	100
1005	chr13:24269294-24270321	5			3.83858e-25	2.00366e-11	100
1006	chr15:34635227-34635847	9	NOP10	1stExon,5'UTR,TSS200,TSS1500	4.64561e-12	2.11658e-11	no overlap
1007	chr19:2926196-2927396	4			9.18542e-24	2.22602e-11	100
1008	chr7:27137922-27138974	7			3.00607e-16	2.31992e-11	76.1633
1009	chr17:21220055-21220807	6			5.47149e-19	2.34619e-11	100
1010	chr14:54815802-54816172	3			2.34945e-12	2.40063e-11	100
1011	chr2:186603398-186603981	5			4.60881e-12	2.45199e-11	100
1012	chr11:9112214-9114431	15	SCUBE2,FLJ46111	Body,1stExon,5'UTR,TSS200,TSS1500	7.60477e-181	2.48052e-11	100
1013	chr13:113771937-113773158	4	F7	Body	1.85376e-189	2.5012e-11	100
1014	chr17:44073915-44074132	2	MAPT	Body	2.91412e-12	2.54725e-11	100
1015	chr15:97307874-97307936	2			2.34704e-11	2.60771e-11	100
1016	chr17:4498445-4498541	2	SMTNL2	Body	2.46859e-11	2.6641e-11	100
1017	chr7:675570-676291	4	PRKAR1B	Body	6.72259e-14	2.68942e-11	100
1018	chr15:93208459-93208920	2			9.91472e-17	2.69096e-11	100
1019	chr3:194705841-194706168	4			2.44982e-11	2.77234e-11	100
1020	chr22:51001200-51001806	9	C22orf41	5'UTR,TSS200,TSS1500	1.29413e-12	3.21223e-11	no overlap
1021	chr16:1360715-1362626	6	UBE2I	5'UTR	3.42044e-187	3.22067e-11	81.7992
1022	chr1:9062897-9062931	2			3.20432e-11	3.30573e-11	100
1023	chr5:1855899-1857828	11			1.23808e-76	3.40982e-11	100
1024	chr17:151914-152350	5	RPH3AL	Body	2.71754e-12	3.5071e-11	100
1025	chr2:238777587-238777806	3	RAMP1	Body	4.62501e-12	3.65569e-11	no overlap
1026	chr17:79503292-79504745	8	FSCN2	Body,3'UTR	5.43926e-37	3.82131e-11	100
1027	chr13:113834082-113834331	3	PCID2	Body	5.49308e-12	3.95889e-11	no overlap
1028	chr16:87577273-87577728	5			2.14187e-11	4.04105e-11	100
1029	chr7:74020711-74021961	8			2.45063e-84	4.09006e-11	100
1030	chr10:131404694-131404769	2	MGMT	Body	3.74029e-11	4.11944e-11	no overlap
1031	chr13:52769289-52769951	5	THSD1P	TSS1500	6.43785e-13	4.38599e-11	100
1032	chr5:149545907-149547566	13	CDX1	TSS1500,TSS200,1stExon,5'UTR,Body	3.78548e-52	4.57481e-11	100
1033	chr6:160241105-160241556	4	PNLDC1	Body,3'UTR	4.65294e-12	4.6489e-11	100
1034	chr21:43934326-43934831	3	SLC37A1	5'UTR	7.51423e-18	4.81151e-11	100
1035	chr6:31148332-31148748	13			2.77334e-11	4.84685e-11	100
1036	chr6:24645875-24646782	10	KIAA0319	1stExon,5'UTR,TSS200,TSS1500	6.67562e-57	4.87726e-11	100
1037	chr18:74513950-74514291	3			3.09606e-11	5.18037e-11	100
1038	chr6:17599948-17601422	11	FAM8A1	TSS1500,TSS200,5'UTR,1stExon,Body	2.86021e-124	5.18333e-11	100
1039	chr4:184644017-184644613	5			2.43632e-21	5.24724e-11	100
1040	chr7:50727547-50727932	3	GRB10	Body	1.75544e-13	5.31478e-11	44.5596
1041	chr11:636167-639423	18	DRD4	TSS1500,TSS200,1stExon,Body	1.11589e-36	5.54394e-11	100
1042	chr19:10077007-10077935	5	COL5A3	Body	3.1957e-92	5.54746e-11	100
1043	chr12:56040025-56040601	6			4.689e-12	5.64136e-11	100
1044	chr13:23489846-23489940	2			4.73987e-11	6.13574e-11	100
1045	chr1:212002499-212004804	15	LPGAT1	Body,5'UTR,1stExon,TSS200,TSS1500	0	6.20907e-11	no overlap
1046	chr17:80870107-80871405	7	TBCD	Body	2.12096e-46	6.50209e-11	100
1047	chr7:48129444-48130197	7	UPP1	5'UTR	1.90872e-11	6.71123e-11	no overlap
1048	chr7:73183394-73183516	2	CLDN3	3'UTR,1stExon	3.41506e-11	6.82941e-11	100
1049	chr11:65553660-65555418	13	OVOL1	TSS1500,TSS200,5'UTR,1stExon,Body	5.74592e-86	6.83869e-11	100
1050	chr6:37503074-37504610	6			8.68993e-31	6.91383e-11	100
1051	chr17:4648566-4649333	7	ZMYND15	Body,3'UTR	1.60749e-13	7.43516e-11	100
1052	chr4:170695598-170696369	3			3.73806e-18	7.56465e-11	100
1053	chr3:195681400-195682595	3			1.28843e-16	7.92121e-11	100
1054	chr1:150335507-150336129	2	RPRD2	TSS1500	6.58865e-28	7.94058e-11	100
1055	chr1:209979111-209980186	14	IRF6	5'UTR,1stExon,TSS200,TSS1500	2.34993e-21	7.94307e-11	100
1056	chr10:37969553-37970316	3			1.21169e-13	7.98007e-11	100
1057	chr15:31515750-31516481	9			9.74027e-15	8.30998e-11	100
1058	chr1:162381781-162382848	4	SH2D1B	1stExon,TSS200,TSS1500	5.59074e-76	8.48921e-11	86.1423
1059	chr6:26577414-26577821	4			4.72517e-13	8.561e-11	100
1060	chr2:241974917-241976244	7	SNED1	Body	3.0083e-78	8.56737e-11	100
1061	chr6:2875602-2877211	6			2.17866e-42	8.63917e-11	100
1062	chr1:87594107-87595171	3	LOC339524	TSS1500	9.84654e-33	8.78465e-11	100
1063	chr17:11553929-11554077	2	DNAH9	Body	4.31346e-11	8.88791e-11	no overlap
1064	chr5:178547422-178548700	6	ADAMTS2	Body	1.0013e-28	9.10739e-11	100
1065	chr2:48795994-48796213	3	STON1-GTF2A1L	TSS200,5'UTR,1stExon	9.21815e-11	9.35408e-11	no overlap
1066	chr6:30094947-30095802	29			1.68371e-12	9.49789e-11	no overlap
1067	chr1:153599479-153600972	11	S100A13,S100A1	5'UTR,1stExon,TSS1500,TSS200	1.80711e-157	9.57617e-11	100
1068	chr11:60414689-60415111	4	C11orf64	Body	4.60302e-13	9.60358e-11	100
1069	chr1:227635322-227635558	2			9.92088e-11	1.02383e-10	100
1070	chr20:61442844-61443751	7	OGFR	Body	2.96881e-53	1.06892e-10	100
1071	chr17:35118924-35119063	3			1.04414e-10	1.09414e-10	no overlap
1072	chr11:7110074-7111072	6	RBMXL2	TSS200,5'UTR,1stExon	5.93657e-11	1.3063e-10	100
1073	chr11:73668626-73669449	4	DNAJB13	Body	1.8312e-24	1.32356e-10	100
1074	chr19:17904427-17906309	8	B3GNT3	TSS1500,TSS200,5'UTR	2.76657e-112	1.34295e-10	100
1075	chr2:121223534-121224679	10	LOC84931	Body,TSS200,TSS1500	9.0394e-34	1.37406e-10	69.2845
1076	chr10:133793442-133793734	4	BNIP3	Body	7.03697e-11	1.40359e-10	no overlap
1077	chr4:189139691-189140097	2			3.18231e-14	1.47545e-10	100
1078	chr12:53183047-53184086	7	KRT3	3'UTR,Body	8.32965e-47	1.485e-10	100
1079	chr4:81122314-81123613	7	PRDM8	Body	2.24146e-61	1.51083e-10	76.3846
1080	chr12:34534210-34534365	2			7.96888e-11	1.54608e-10	100
1081	chr8:582908-583068	2			4.45783e-11	1.58719e-10	no overlap
1082	chr8:43131260-43132507	8			7.97958e-19	1.67023e-10	100
1083	chr6:14001633-14002749	4			9.21747e-128	1.67514e-10	100
1084	chr4:3295736-3296283	2			1.2092e-19	1.71172e-10	100
1085	chr6:170268691-170268808	3			1.5086e-10	1.7474e-10	100
1086	chr16:86794539-86796158	7			2.24842e-70	1.7527e-10	100
1087	chr17:21193332-21193716	2	MAP2K3	Body,TSS1500	1.20823e-14	1.83314e-10	100
1088	chr1:103572615-103572723	2	COL11A1	Body	6.83646e-11	1.83697e-10	100
1089	chr1:167509918-167510839	2	CREG1	3'UTR	2.00107e-58	1.83908e-10	no overlap
1090	chr11:1474456-1474841	3	BRSK2	Body	2.08408e-13	1.89646e-10	100
1091	chr3:113955940-113956240	3	ZNF80	5'UTR,1stExon	2.19461e-11	2.18971e-10	100
1092	chr7:127910927-127912372	8			1.79843e-49	2.36582e-10	100
1093	chr20:3145178-3145597	4	ProSAPiP1	Body	1.78633e-10	2.49334e-10	100
1094	chr16:10912331-10912718	6	FAM18A	Body,1stExon,5'UTR,TSS200	2.17801e-10	2.50832e-10	no overlap
1095	chr11:18477153-18478135	9	LDHAL6A	TSS1500,TSS200,1stExon,5'UTR	1.09394e-20	2.51337e-10	100
1096	chr4:122721721-122722982	12	EXOSC9	TSS1500,TSS200,1stExon,Body	1.6883e-102	2.60955e-10	100
1097	chr19:56000201-56000944	3	SSC5D	Body	4.30852e-14	2.6505e-10	100
1098	chr19:2716464-2717932	6	DIRAS1	3'UTR,Body,5'UTR	1.20107e-37	2.73937e-10	100
1099	chr6:2763797-2763919	2			8.48242e-11	2.79016e-10	100
1100	chr6:150346721-150347053	10	RAET1L	TSS200,TSS1500	5.4991e-11	2.82388e-10	100
1101	chr16:2652948-2653839	8	PDPK1,LOC652276	3'UTR,TSS1500,TSS200,Body	9.20707e-12	2.83346e-10	100
1102	chr19:53289524-53290147	4	ZNF600	5'UTR,TSS200	9.74644e-13	2.90605e-10	100
1103	chr12:131272018-131273348	7			3.34839e-43	2.91786e-10	100
1104	chr7:55955076-55955621	5			2.25271e-12	2.94733e-10	100
1105	chr16:2879393-2880431	9	ZG16B	TSS1500,TSS200,1stExon,Body	5.15804e-21	2.95749e-10	100
1106	chr12:114234083-114234200	3			2.31148e-10	3.02197e-10	no overlap
1107	chr19:49522817-49523046	3			1.95337e-10	3.05847e-10	100
1108	chr6:170189761-170191082	16	C6orf208,C6orf122	TSS1500,Body,TSS200	3.99439e-224	3.06284e-10	87.292
1109	chr10:43249924-43250800	4			7.71358e-49	3.08685e-10	100
1110	chr19:49890915-49891603	5	CCDC155	TSS1500,TSS200,1stExon,5'UTR	1.21233e-16	3.16907e-10	100
1111	chr7:157754600-157754746	3	PTPRN2	Body	3.02866e-10	3.21913e-10	100
1112	chr9:72130914-72131655	4	APBA1	Body	3.56181e-36	3.23176e-10	100
1113	chr19:53361066-53361448	2	ZNF468	TSS200,TSS1500	1.71952e-13	3.24315e-10	100
1114	chr18:712250-713200	7	ENOSF1	5'UTR,Body,TSS200,TSS1500	1.18781e-38	3.35116e-10	100
1115	chr16:90148484-90148775	3			2.64641e-11	3.45558e-10	no overlap
1116	chr7:4853896-4854126	2	RADIL	Body	7.25394e-12	3.50308e-10	100
1117	chr13:111039873-111040579	3	COL4A2	Body	2.10074e-13	3.61652e-10	100
1118	chr18:54814303-54814548	3			2.89874e-10	3.75667e-10	100
1119	chr10:134150489-134150760	7	LRRC27	Body,TSS200	3.44899e-10	3.76558e-10	100
1120	chr12:13080282-13080422	2			2.84338e-10	3.86641e-10	100
1121	chr5:176827082-176827833	7	PFN3	1stExon,3'UTR,TSS200	1.5844e-16	4.0888e-10	100
1122	chr1:61517807-61517876	2			3.90258e-10	4.22949e-10	no overlap
1123	chr5:50258893-50260240	11			9.04429e-37	4.34084e-10	100
1124	chr1:870791-872385	11	SAMD11	Body	2.53101e-94	4.37778e-10	90.5956
1125	chr10:134503280-134503483	3	INPP5A	Body	2.15245e-10	4.38277e-10	100
1126	chr7:149484880-149485981	3	SSPO	Body	1.2622e-126	4.49689e-10	75.5898
1127	chr20:44746392-44747351	12	CD40	TSS1500,TSS200,1stExon,5'UTR,Body	2.03509e-11	4.77745e-10	100
1128	chr4:72897281-72898212	8	NPFFR2	TSS1500,1stExon,5'UTR,Body	2.59979e-15	4.8329e-10	100
1129	chr16:16215875-16216108	3	ABCC1	Body	5.62019e-11	4.85169e-10	no overlap
1130	chr11:259533-259554	2			4.9576e-10	4.99979e-10	100
1131	chr12:131142316-131142966	5			3.4777e-12	5.08568e-10	6.91244
1132	chr8:66472662-66472955	3			7.84281e-11	5.09297e-10	no overlap
1133	chr1:874697-875345	3	SAMD11	Body	5.75268e-16	5.1281e-10	100
1134	chr6:31458944-31459999	4			6.24148e-21	5.7017e-10	100
1135	chr5:23506738-23507656	9	PRDM9	TSS1500,TSS200	3.01126e-24	5.75409e-10	100
1136	chr6:29689744-29692995	39	HLA-F	TSS1500,TSS200,1stExon,5'UTR,Body	1.0804e-46	5.8677e-10	19.7724
1137	chr6:29870056-29870062	2	HCG2P7	Body	5.86902e-10	5.87271e-10	42.8571
1138	chr9:8858259-8858644	3	PTPRD	5'UTR	6.99092e-11	6.06001e-10	100
1139	chr15:45571217-45571636	3			7.25394e-12	6.18364e-10	100
1140	chr4:183721183-183721778	5	ODZ3	Body,3'UTR	2.48945e-18	6.2169e-10	100
1141	chr6:160023581-160024144	5			5.54366e-11	6.4667e-10	100
1142	chr16:10346074-10346403	3			5.03743e-10	6.67694e-10	100
1143	chr22:24372133-24374012	7	LOC391322	TSS1500,TSS200,Body,3'UTR	1.17388e-213	6.68175e-10	100
1144	chr9:128172775-128173245	2			6.0259e-15	7.03987e-10	100
1145	chr15:40398007-40399131	6	BMF	Body,1stExon,TSS200,5'UTR,TSS1500	9.80904e-107	7.09905e-10	100
1146	chr8:22131675-22133375	16	PIWIL2	TSS1500,TSS200,5'UTR,1stExon	2.38433e-131	7.18097e-10	100
1147	chr1:59042065-59043873	14	TACSTD2	1stExon,5'UTR,TSS200,TSS1500	2.56805e-95	7.25546e-10	100
1148	chr6:110720501-110722253	7	DDO	Body	9.4513e-60	7.39196e-10	100
1149	chr1:2057439-2059086	6	PRKCZ	5'UTR,Body	9.37139e-59	7.42617e-10	100
1150	chr3:178984747-178984973	4	KCNMB3	5'UTR,1stExon,TSS200	4.37581e-10	7.46109e-10	100
1151	chr14:34268920-34270437	7	NPAS3	Body,3'UTR	2.0309e-16	7.49867e-10	100
1152	chr17:79128885-79129078	5	AATK	Body	6.32809e-10	7.59606e-10	100
1153	chr8:22091132-22091797	3	PHYHIP	TSS1500	4.83407e-28	7.90465e-10	100
1154	chr5:154026371-154027481	8			1.82884e-83	8.26675e-10	100
1155	chr11:64216417-64217048	5			1.20447e-19	8.40687e-10	100
1156	chr11:92599942-92600238	3	FAT3	Body	7.01872e-10	8.41409e-10	100
1157	chr11:65359521-65360509	6	EHBP1L1,KCNK7	Body,3'UTR	9.52599e-13	8.54891e-10	100
1158	chr7:128764517-128765077	3	LOC407835	TSS1500	4.18743e-15	8.60183e-10	100
1159	chr15:22923501-22923823	2	CYFIP1	5'UTR	2.39998e-10	8.61505e-10	100
1160	chr11:6290951-6293288	14	CCKBR	Body,3'UTR	5.42274e-69	8.7807e-10	100
1161	chr20:61476314-61476962	2	DPH3B,TCFL5	TSS200,Body,1stExon,5'UTR	3.74413e-23	8.90167e-10	no overlap
1162	chr2:31805915-31806898	12	SRD5A2	1stExon,5'UTR,TSS200,TSS1500	5.90009e-13	9.09372e-10	63.4146
1163	chr11:3253581-3254504	14	MRGPRE	5'UTR,1stExon,TSS200,TSS1500	4.86241e-13	9.19695e-10	100
1164	chr10:131843517-131844548	6			2.61564e-28	9.21634e-10	78.2946
1165	chr12:114851495-114852359	5			2.76806e-56	9.46055e-10	69.0173
1166	chr14:106916446-106916597	2			4.98438e-10	9.47359e-10	100
1167	chr11:1282842-1283970	7	MUC5B	3'UTR	9.97098e-128	9.65174e-10	89.9911
1168	chr21:38628950-38630728	6	DSCR3	Body	7.06764e-273	9.78127e-10	100
1169	chr19:6709822-6711092	4	C3	Body	6.15781e-34	1.02279e-09	100
1170	chr12:34260737-34261116	3			5.27588e-12	1.02453e-09	100
1171	chr6:117869027-117869857	5	DCBLD1	Body	4.35336e-13	1.06876e-09	100
1172	chr19:519035-519885	4	C19orf20	Body,3'UTR	3.0724e-11	1.07502e-09	100
1173	chr19:51189671-51190179	4	SHANK1	Body	5.46895e-13	1.09149e-09	40.275
1174	chr19:55493930-55494710	5	NLRP2	Body	5.53539e-15	1.09153e-09	no overlap
1175	chr19:41531634-41531976	4			1.13284e-10	1.10423e-09	100
1176	chr2:88926246-88927751	12	EIF2AK3	Body,5'UTR,1stExon,TSS200,TSS1500	6.02719e-32	1.10986e-09	no overlap
1177	chr4:189375874-189376729	3			2.38074e-49	1.11524e-09	no overlap
1178	chr4:184642625-184642917	3			1.66326e-10	1.13644e-09	100
1179	chr7:94953653-94955053	12	PON1	Body,1stExon,5'UTR,TSS200,TSS1500	3.78991e-70	1.13668e-09	100
1180	chr20:20036653-20037150	6	C20orf26,CRNKL1	5'UTR,1stExon,TSS1500,TSS200	6.40465e-11	1.16003e-09	57.0281
1181	chr7:73157217-73157788	4			9.33571e-11	1.16304e-09	100
1182	chr18:76322683-76323014	3			1.00266e-09	1.18525e-09	100
1183	chr17:41321218-41321718	2	NBR1	TSS1500	2.03231e-13	1.18908e-09	no overlap
1184	chr18:52258182-52258234	2	C18orf26	TSS1500,TSS200	1.15008e-09	1.19079e-09	100
1185	chr11:65486928-65488312	6	KAT5,RNASEH2C	3'UTR,Body,1stExon,5'UTR	1.0671e-36	1.24694e-09	100
1186	chr17:17625521-17626790	4	RAI1	5'UTR	3.11413e-26	1.28125e-09	100
1187	chr1:27480543-27481857	10	SLC9A1	1stExon,5'UTR,TSS200,TSS1500	2.32286e-72	1.30725e-09	100
1188	chr17:77092977-77093866	6	HRNBP3	Body	2.67395e-12	1.31263e-09	100
1189	chr17:6898738-6900799	17	ALOX12	TSS1500,TSS200,1stExon,Body	6.25478e-273	1.31383e-09	78.516
1190	chr1:192544716-192544902	2	RGS1	TSS200,1stExon,5'UTR	5.41438e-10	1.32772e-09	no overlap
1191	chr1:247171234-247171838	10	ZNF695	1stExon,5'UTR,TSS200,TSS1500	1.0744e-11	1.38147e-09	100
1192	chr13:51381839-51381934	2	DLEU7	Body	1.11649e-09	1.39878e-09	100
1193	chr11:89867385-89867976	10	NAALAD2	TSS1500,TSS200,5'UTR,1stExon	1.03363e-10	1.45898e-09	100
1194	chr17:79361026-79361742	6			6.01701e-16	1.50362e-09	100
1195	chr8:144367072-144367553	4			1.87232e-10	1.52976e-09	100
1196	chr16:58533743-58535556	11	NDRG4	Body	1.17206e-100	1.55596e-09	100
1197	chr2:50201413-50201511	4	NRXN1	Body	1.48158e-09	1.61187e-09	100
1198	chr2:206628553-206628692	3	NRP2	Body	1.24393e-09	1.63687e-09	100
1199	chr3:196756621-196758146	8	MFI2	5'UTR,1stExon,TSS200,TSS1500	3.81388e-108	1.66346e-09	100
1200	chr1:75198403-75200094	12	TYW3,CRYZ	TSS1500,5'UTR,TSS200,1stExon,Body	8.24153e-77	1.7978e-09	100
1201	chr19:12605925-12606767	5	ZNF709	5'UTR	8.03012e-23	1.84546e-09	100
1202	chr17:8702099-8703341	9	MFSD6L	1stExon,5'UTR,TSS200,TSS1500	1.13957e-13	1.96382e-09	no overlap
1203	chr5:13810143-13810279	3	DNAH5	Body	1.68299e-09	2.04623e-09	100
1204	chr14:100203730-100204528	7			9.40608e-11	2.06164e-09	100
1205	chr2:8597159-8597923	5			9.14873e-14	2.10613e-09	100
1206	chr22:49881684-49882497	2			1.13776e-33	2.12424e-09	100
1207	chr15:99256251-99256874	2	IGF1R	Body	1.33723e-17	2.14636e-09	100
1208	chr10:131988874-131989849	9			8.85616e-35	2.15931e-09	100
1209	chr10:89116372-89116788	3	FAM22D	TSS1500	2.06435e-11	2.1621e-09	no overlap
1210	chr5:170740210-170740937	8			9.87947e-26	2.16947e-09	89.1484
1211	chr1:214477063-214477205	2	SMYD2	Body	1.31929e-09	2.24876e-09	100
1212	chr15:91473059-91474456	9	UNC45A,HDDC3	TSS1500,TSS200,5'UTR,1stExon,3'UTR	2.16596e-37	2.27433e-09	100
1213	chr15:74592566-74592786	3	CCDC33	Body	3.78298e-10	2.34536e-09	100
1214	chr1:247694041-247695328	7	LOC148824,OR2C3	Body,3'UTR,TSS200,TSS1500	1.00401e-50	2.38256e-09	100
1215	chr2:31215798-31215852	2	GALNT14	Body	2.23933e-09	2.39242e-09	100
1216	chr16:89739680-89740639	5			3.00727e-55	2.42228e-09	100
1217	chr10:4867773-4868690	11	AKR1E2	TSS1500,TSS200,5'UTR,1stExon,Body	1.41052e-26	2.47162e-09	100
1218	chr8:144690956-144691932	8	PYCRL	Body,1stExon,TSS200	8.20763e-146	2.55121e-09	81.1668
1219	chr1:1913527-1913544	2	KIAA1751	Body	2.52916e-09	2.55309e-09	100
1220	chr7:4242769-4245514	14	SDK1	Body	0	2.55392e-09	100
1221	chr1:153233279-153234809	6	LOR	5'UTR,Body,3'UTR	7.1506e-33	2.68266e-09	50.4899
1222	chr2:173539091-173539621	4			8.79139e-12	2.8672e-09	32.3917
1223	chr3:196373543-196373751	3	LRRC33	5'UTR	2.0234e-09	2.92422e-09	100
1224	chr6:29941917-29944093	15	HCG9	TSS1500,TSS200,Body	0	2.97694e-09	100
1225	chr4:188736112-188736336	3			2.42758e-09	3.02905e-09	100
1226	chr8:1138928-1139228	2			1.28169e-57	3.08943e-09	100
1227	chr1:165811207-165811984	2	UCK2	Body	1.94744e-30	3.12788e-09	100
1228	chr4:25161816-25162898	12	SEPSECS	Body,5'UTR,1stExon,TSS200,TSS1500	1.10302e-122	3.13285e-09	100
1229	chr14:105011965-105012513	3			1.02769e-16	3.26964e-09	100
1230	chr15:90029474-90030410	6	RHCG	Body	3.9124e-13	3.48096e-09	100
1231	chr6:169977394-169978387	5	WDR27	Body	1.12893e-27	3.55579e-09	100
1232	chr1:102312608-102312671	3	OLFM3	Body	3.57871e-09	3.69326e-09	100
1233	chr11:120856646-120857123	4	GRIK4	Body	7.29522e-10	3.71367e-09	no overlap
1234	chr8:79577796-79578836	12	FAM164A	TSS1500,TSS200,1stExon,5'UTR,Body	1.35302e-71	3.76198e-09	no overlap
1235	chr15:79123384-79124168	3			1.65546e-15	3.90329e-09	100
1236	chr17:76348823-76349735	5			1.0843e-16	4.10658e-09	100
1237	chr15:62515771-62516966	8			3.39218e-16	4.17792e-09	100
1238	chr17:738822-739405	3	NXN	Body	1.21309e-12	4.47436e-09	5.13699
1239	chr5:27038605-27038836	5	CDH9	1stExon,5'UTR,TSS200	3.0548e-09	4.59529e-09	no overlap
1240	chr4:189333138-189333449	3			3.75841e-09	4.9831e-09	100
1241	chr7:63560420-63561037	5			5.78164e-11	5.00093e-09	100
1242	chr4:187219230-187219978	5			5.39258e-10	5.10173e-09	100
1243	chr8:689326-690059	5			4.72279e-15	5.16662e-09	100
1244	chr6:25710487-25710694	3			3.79731e-09	5.16821e-09	100
1245	chr5:421317-422633	5	AHRR	Body	1.15837e-55	5.21637e-09	100
1246	chr22:50705407-50706650	5	MAPK11	Body	8.10969e-22	5.21996e-09	100
1247	chr17:27899576-27899966	3	TP53I13	Body,3'UTR	6.16699e-11	5.23425e-09	no overlap
1248	chr5:1318258-1318975	6	CLPTM1L	3'UTR,Body	1.02294e-19	5.24586e-09	100
1249	chr19:23945203-23945903	6	RPSAP58	TSS1500,TSS200,Body	1.41119e-11	5.25651e-09	100
1250	chr10:101287059-101287846	6			2.40715e-20	5.36367e-09	no overlap
1251	chr10:16859107-16860140	10	RSU1	5'UTR,TSS200,TSS1500	2.90046e-13	5.42924e-09	100
1252	chr12:51566379-51567112	11	TFCP2	5'UTR,1stExon,TSS200,TSS1500	4.41376e-14	5.45271e-09	no overlap
1253	chr1:159046391-159047163	7	AIM2	5'UTR,1stExon,TSS200,TSS1500	5.35474e-12	5.47293e-09	100
1254	chr4:1625181-1625732	3			3.3048e-13	5.47939e-09	12.3188
1255	chr19:40904691-40904974	3	PRX	Body	1.18864e-09	5.58585e-09	100
1256	chr1:839435-840618	4			3.54265e-40	5.62763e-09	100
1257	chr16:85670772-85672175	7	KIAA0182	5'UTR,Body	3.37381e-52	5.75758e-09	75.5698
1258	chr9:998261-998547	3			1.4137e-09	5.87683e-09	100
1259	chr17:41738893-41739926	6	MEOX1	1stExon,5'UTR,TSS200,TSS1500	1.09059e-66	5.93073e-09	41.9729
1260	chr3:138763424-138764193	9	PRR23C	1stExon,5'UTR,TSS200,TSS1500	1.791e-09	6.01959e-09	100
1261	chr2:3698421-3699563	9			8.7625e-39	6.04598e-09	100
1262	chr15:23810163-23811369	10	MKRN3	TSS1500,TSS200,5'UTR,1stExon	9.59427e-20	6.29044e-09	100
1263	chr11:113846918-113846937	3	HTR3A	Body,TSS1500	6.49901e-09	6.62735e-09	100
1264	chr11:396686-397077	3	PKP3	Body	5.95067e-09	6.85436e-09	100
1265	chr7:157405010-157406737	6	PTPRN2	Body	3.20547e-64	7.17076e-09	100
1266	chr10:134109755-134110326	4	STK32C	Body	9.11816e-12	7.2722e-09	100
1267	chr4:2366103-2367137	7	ZFYVE28	Body	1.41448e-12	7.93483e-09	100
1268	chr19:45885800-45885940	3	PPP1R13L	Body	6.03146e-09	8.06199e-09	100
1269	chr6:25027586-25028080	5			1.17651e-10	8.10023e-09	100
1270	chr22:46516291-46516503	3			5.09504e-09	8.20511e-09	no overlap
1271	chr15:26873818-26875014	7	GABRB3	Body	1.91246e-18	8.50627e-09	100
1272	chr15:98195808-98196333	6			3.17863e-09	8.57849e-09	100
1273	chr16:1502629-1503662	4	CLCN7	Body	1.07537e-103	8.65647e-09	79.8839
1274	chr12:116354837-116355275	4			1.65404e-12	9.20394e-09	100
1275	chr6:168106055-168107517	7			2.32043e-19	9.74821e-09	100
1276	chr7:48493792-48495333	11	ABCA13	Body	1.65678e-25	1.08341e-08	92.3476
1277	chr16:3481785-3482078	3			4.45955e-09	1.10478e-08	100
1278	chr11:45742200-45742908	3			2.19267e-17	1.1088e-08	14.6685
1279	chr17:44847220-44847427	3	WNT3	Body	8.582e-09	1.10913e-08	100
1280	chr17:34757572-34758523	2	TBC1D3H,TBC1D3C	TSS1500,Body	2.77998e-49	1.11334e-08	100
1281	chr2:48844195-48845068	9	GTF2A1L,STON1-GTF2A1L	TSS1500,Body,TSS200,1stExon,5'UTR	7.19951e-14	1.12521e-08	100
1282	chr9:126135169-126136933	7	CRB2	Body	1.54379e-72	1.14519e-08	100
1283	chr6:761284-761581	3			3.57723e-10	1.18396e-08	100
1284	chr22:50052294-50052407	3	C22orf34	TSS1500	1.16557e-08	1.18919e-08	100
1285	chr11:134582289-134582788	5			1.61834e-11	1.19275e-08	no overlap
1286	chr22:42094896-42095960	9	MEI1	TSS1500,TSS200,1stExon,5'UTR,Body	3.56061e-11	1.20351e-08	100
1287	chr17:767301-767380	3	NXN	Body	1.13831e-08	1.23195e-08	100
1288	chr21:46850449-46850840	5	COL18A1	Body	1.04829e-08	1.24097e-08	100
1289	chr17:43065055-43065876	4			4.76644e-16	1.26546e-08	100
1290	chr11:30037696-30039113	17	KCNA4	5'UTR,1stExon,TSS200,TSS1500	8.91002e-42	1.27755e-08	92.3131
1291	chr19:40728255-40729386	5	CNTD2	3'UTR,Body	1.33205e-34	1.29648e-08	100
1292	chr9:1045050-1046103	4			4.06996e-13	1.29945e-08	6.73624
1293	chr4:118006405-118007342	12	TRAM1L1	1stExon,5'UTR,TSS200,TSS1500	1.90553e-13	1.30408e-08	45.629
1294	chr16:84840283-84840564	3			1.01837e-08	1.36153e-08	100
1295	chr2:39470725-39471182	5			8.63621e-10	1.38516e-08	100
1296	chr2:95537150-95537475	5	TEKT4	TSS200,1stExon,5'UTR	3.09645e-09	1.38522e-08	100
1297	chr7:47293799-47294330	6			5.17865e-11	1.41008e-08	no overlap
1298	chr6:31973051-31973255	2	CYP21A2	TSS1500,TSS200	4.1484e-09	1.41094e-08	100
1299	chr19:55660514-55661872	7	TNNT1	5'UTR,1stExon,TSS200,TSS1500	5.19276e-145	1.43143e-08	100
1300	chr5:1324528-1325993	10	CLPTM1L	Body	5.80076e-102	1.5519e-08	83.3561
1301	chr18:76616808-76617506	4			1.66664e-09	1.55983e-08	100
1302	chr1:116383634-116385005	3	NHLH2	1stExon,TSS1500,5'UTR	2.22888e-39	1.56018e-08	34.4023
1303	chr16:87757018-87757033	2	KLHDC4	Body	1.54188e-08	1.5811e-08	100
1304	chr10:72254314-72254335	3	KIAA1274	5'UTR	1.58988e-08	1.59529e-08	100
1305	chr1:161007634-161008977	12	TSTD1	Body,3'UTR,5'UTR,1stExon,TSS200,TSS1500	1.16846e-15	1.65287e-08	100
1306	chr19:49617001-49617869	11	LIN7B	TSS1500,TSS200,1stExon,Body	3.4871e-45	1.70231e-08	100
1307	chr6:34073788-34074282	2	GRM4	Body	2.69216e-13	1.73288e-08	100
1308	chr8:11470690-11471881	8			2.24789e-13	1.77721e-08	69.4631
1309	chr20:32856747-32857227	6	ASIP	Body,3'UTR	5.8173e-09	1.79987e-08	100
1310	chr16:3507460-3508546	11	NAT15	TSS1500,5'UTR,TSS200,1stExon	8.82356e-60	1.80044e-08	73.4131
1311	chr10:1517083-1517340	5	ADARB2	Body	1.80279e-08	1.81739e-08	no overlap
1312	chr7:26192199-26193805	7	NFE2L3	1stExon,Body	8.47819e-34	1.83837e-08	39.9502
1313	chr16:3988694-3989432	7			1.32539e-21	1.86164e-08	75.9134
1314	chr12:3861616-3862810	14	EFCAB4B	5'UTR,1stExon,TSS200,TSS1500	5.99298e-12	1.89495e-08	100
1315	chr19:48988436-48988943	3	LMTK3	3'UTR	8.61946e-12	1.89858e-08	no overlap
1316	chr19:56002240-56003211	3	SSC5D	Body	4.1209e-30	1.91935e-08	100
1317	chr13:22615049-22615334	5			8.80639e-09	1.92507e-08	100
1318	chr22:18985500-18985691	3			1.38333e-08	1.93121e-08	no overlap
1319	chr21:46677482-46677879	4			3.89005e-12	1.94269e-08	100
1320	chr3:49236376-49237500	9	CCDC36	TSS1500,5'UTR,TSS200,1stExon	4.77259e-11	1.95965e-08	100
1321	chr20:61659543-61662111	6			7.24598e-268	1.99926e-08	100
1322	chr20:4721082-4721683	4	PRNT	Body,TSS200,TSS1500	4.9871e-17	2.10383e-08	28.0731
1323	chr1:26487591-26488988	9	GRRP1	5'UTR,Body,3'UTR	1.11809e-13	2.11825e-08	75.8941
1324	chr6:74063014-74064594	9	DPPA5	3'UTR,Body,TSS200,TSS1500	1.72778e-38	2.17021e-08	67.8684
1325	chr12:49318487-49319767	18	FKBP11	Body,5'UTR,1stExon,TSS200,TSS1500	1.73437e-15	2.18271e-08	54.0203
1326	chr9:98981433-98982105	4			7.00043e-12	2.25208e-08	100
1327	chr1:154127138-154128041	8	NUP210L,TPM3	Body,1stExon,5'UTR,TSS200,3'UTR,TSS1500	4.37487e-12	2.29047e-08	100
1328	chr11:69830436-69830611	3			1.47114e-08	2.33835e-08	100
1329	chr1:156551787-156551873	2	TTC24	Body	2.11896e-08	2.34002e-08	100
1330	chr8:41583018-41583523	5	ANK1	Body	2.19442e-11	2.39678e-08	100
1331	chr7:1974838-1976964	5	MAD1L1	Body	0	2.45445e-08	100
1332	chr17:79905176-79906443	9	MYADML2	TSS200,TSS1500	1.50942e-139	2.48664e-08	100
1333	chr10:29759227-29759454	3	SVIL	Body	3.53839e-09	2.48768e-08	no overlap
1334	chr12:50349173-50349522	4	AQP2	Body,3'UTR	2.25369e-08	2.50323e-08	100
1335	chr1:101002266-101002289	2	GPR88	TSS1500	3.05088e-09	2.51061e-08	100
1336	chr14:71109040-71110536	4	TTC9	1stExon,Body	2.47729e-24	2.53117e-08	44.6226
1337	chr10:99734081-99735202	11	CRTAC1	Body	1.75661e-11	2.69431e-08	no overlap
1338	chr6:30420981-30421655	15			6.57614e-18	2.70121e-08	100
1339	chr11:2292361-2293665	38	ASCL2	TSS200,TSS1500	1.30655e-18	2.71138e-08	100
1340	chr1:217306590-217306763	3	ESRRG	5'UTR	1.81241e-08	2.725e-08	100
1341	chr11:66114776-66115419	4	B3GNT1	1stExon,5'UTR,TSS1500	4.1965e-09	2.75547e-08	100
1342	chr5:143978290-143978420	3			2.77318e-08	2.78784e-08	100
1343	chr12:132681397-132683752	7	GALNT9	3'UTR,Body	1.70192e-269	2.83313e-08	100
1344	chr19:3369478-3370244	6	NFIC	Body	7.97933e-10	2.90236e-08	44.7197
1345	chr9:72027019-72027409	2			1.20406e-08	2.97039e-08	100
1346	chr12:29542219-29542598	2			4.44101e-10	2.97124e-08	100
1347	chr20:57425979-57428032	61	GNASAS,GNAS	TSS200,3'UTR,TSS1500	7.34538e-48	2.98198e-08	68.6952
1348	chr6:655849-657204	9	EXOC2,HUS1B	5'UTR,1stExon,TSS200,TSS1500	1.6094e-18	2.98293e-08	100
1349	chr10:25305002-25305874	13	ENKUR,THNSL1	5'UTR,TSS1500,1stExon,TSS200	8.09224e-10	3.08849e-08	no overlap
1350	chr4:2819393-2820786	8	SH3BP2	TSS1500,Body,5'UTR,TSS200,1stExon	9.72269e-41	3.1331e-08	100
1351	chr21:46675571-46675770	2			1.41944e-08	3.13385e-08	100
1352	chr5:177913434-177913485	3	COL23A1	Body	3.24715e-08	3.25835e-08	100
1353	chr10:11574300-11575102	4	USP6NL	Body,TSS200,TSS1500	3.64089e-11	3.27892e-08	100
1354	chr2:48647546-48648104	2			1.24868e-14	3.29702e-08	no overlap
1355	chr19:3687751-3688477	6	PIP5K1C	Body	1.7161e-11	3.39913e-08	100
1356	chr2:18765443-18766294	6	NT5C1B	Body	2.14413e-09	3.41488e-08	100
1357	chr12:133120548-133121660	5	FBRSL1	Body	1.02679e-44	3.56375e-08	100
1358	chr1:149144820-149145082	3			2.07977e-09	3.67749e-08	no overlap
1359	chr5:8457548-8458392	7			7.81993e-09	3.70071e-08	no overlap
1360	chr17:71739339-71739385	2			3.67371e-08	3.71734e-08	100
1361	chr7:56241697-56243297	8			1.04722e-39	3.73135e-08	100
1362	chr11:125106056-125106135	3	PKNOX2	5'UTR	3.69553e-08	3.77434e-08	100
1363	chr10:45374379-45374906	4			6.79549e-14	3.78409e-08	12.5
1364	chr1:19181040-19181459	6	TAS1R2	Body	6.37678e-09	3.84633e-08	100
1365	chr14:96180319-96181044	11	TCL1A	1stExon,5'UTR,TSS200,TSS1500	2.35425e-09	4.04368e-08	100
1366	chr17:43198124-43198610	4	PLCD3	Body	1.4033e-11	4.05128e-08	100
1367	chr13:110521956-110522297	5			1.59027e-08	4.26699e-08	81.2865
1368	chr11:109785847-109786133	2			1.6018e-08	4.27262e-08	100
1369	chr11:18719942-18720931	13	TMEM86A	TSS1500,TSS200,1stExon,5'UTR,Body	5.26207e-10	4.41043e-08	100
1370	chr1:166889789-166890924	7	ILDR2	Body	5.31166e-11	4.4403e-08	100
1371	chr16:89653835-89654405	2	CPNE7	Body	2.60685e-14	4.47581e-08	100
1372	chr3:10149466-10150487	11	C3orf24	5'UTR,1stExon,TSS200,TSS1500	4.92486e-10	4.51765e-08	100
1373	chr7:1216568-1216933	4			1.38989e-08	4.88103e-08	100
1374	chr6:35764958-35766051	8	CLPS	Body,5'UTR,1stExon,TSS200,TSS1500	4.04437e-31	4.93308e-08	57.7697
1375	chr6:143891455-143891975	3	LOC285740	TSS1500	1.35647e-14	5.02283e-08	100
1376	chr17:5018984-5019989	9	ZNF232	5'UTR	2.45696e-26	5.17009e-08	100
1377	chr5:140556888-140557583	3	PCDHB8	TSS1500,1stExon,5'UTR	2.8392e-09	5.38778e-08	100
1378	chr7:157224017-157224041	3			1.43434e-08	5.39849e-08	no overlap
1379	chr7:5000111-5000219	2	MMD2	TSS1500	4.83782e-08	5.45044e-08	100
1380	chr6:31465075-31467192	24	MICB	TSS1500,TSS200,5'UTR,1stExon,Body	8.34541e-107	5.76486e-08	70.0189
1381	chr1:2415199-2415965	4	PLCH2	Body	4.09607e-12	5.82492e-08	no overlap
1382	chr12:5620842-5621261	5			2.76236e-09	5.99941e-08	100
1383	chr7:155141719-155142756	6			2.68681e-19	6.21734e-08	100
1384	chr9:129244738-129245246	2	FAM125B	Body	1.97975e-09	6.22847e-08	100
1385	chr11:86142104-86143260	5			2.61062e-16	6.30964e-08	100
1386	chr1:19638330-19638460	2	AKR7A2,PQLC2	1stExon,TSS1500	2.64912e-16	6.62236e-08	100
1387	chr16:8806359-8807043	13	ABAT	5'UTR,TSS1500,TSS200,1stExon	2.06996e-10	6.69348e-08	no overlap
1388	chr3:71778392-71779135	3	EIF4E3	TSS200,5'UTR,TSS1500	8.33156e-17	6.7299e-08	no overlap
1389	chr6:6605918-6606765	3	LOC285780,LY86	Body	8.04821e-17	6.73772e-08	100
1390	chr19:45594410-45595006	4	GEMIN7	3'UTR	1.78725e-10	6.77289e-08	no overlap
1391	chr7:4183528-4184354	6	SDK1	Body	1.5221e-11	6.85749e-08	100
1392	chr8:54521834-54522246	2			8.66185e-11	6.96459e-08	100
1393	chr8:1764329-1766281	16	MIR596	TSS1500,TSS200,Body	3.14975e-28	7.0741e-08	100
1394	chr6:163673130-163673239	2	PACRG	Body	6.96763e-08	7.18714e-08	100
1395	chr11:76838498-76839476	10	MYO7A	TSS1500,TSS200,1stExon,5'UTR	3.77295e-14	7.30961e-08	100
1396	chr6:170418412-170418678	3			6.85808e-08	7.34593e-08	100
1397	chr7:161652-162838	8			1.91893e-26	7.38475e-08	87.6158
1398	chr8:143580770-143581481	5	BAI1	Body	4.13786e-08	7.73571e-08	100
1399	chr21:19190629-19192944	11	C21orf91	Body,5'UTR,1stExon,TSS200,TSS1500	2.5341e-135	7.94221e-08	82.038
1400	chr2:30669597-30671403	13	LCLAT1	TSS1500,TSS200,1stExon,5'UTR	0	8.01847e-08	59.9336
1401	chr1:42503579-42504277	3			1.00789e-17	8.07954e-08	100
1402	chr12:21926447-21926524	3	KCNJ8	Body	6.8185e-08	8.30073e-08	no overlap
1403	chr11:304037-304351	3			5.35358e-09	8.40797e-08	100
1404	chr6:163755094-163755233	3			5.46414e-08	8.45459e-08	no overlap
1405	chr5:179634383-179634789	5	RASGEF1C	5'UTR	5.58568e-09	8.47196e-08	100
1406	chr19:42811017-42811489	5	PRR19	5'UTR	1.25185e-08	8.48185e-08	100
1407	chr19:35329641-35330243	5			3.07822e-09	8.49757e-08	100
1408	chr1:223566127-223567173	11	C1orf65	TSS1500,TSS200,5'UTR,1stExon	2.63903e-12	8.84363e-08	100
1409	chr19:48230645-48231499	3	EHD2	Body	1.15353e-37	8.84952e-08	100
1410	chr16:89258141-89260650	6	CDH15	Body	8.61053e-45	8.86119e-08	100
1411	chr7:2874522-2874568	2	GNA12	Body	8.93567e-08	9.03588e-08	100
1412	chr19:49699496-49700427	6	TRPM4	Body	2.46307e-09	9.10817e-08	100
1413	chr5:139138880-139139201	3			1.45611e-08	9.22986e-08	no overlap
1414	chr19:37266748-37267584	3			4.68576e-13	9.26889e-08	100
1415	chr6:33588219-33589691	14	ITPR3	TSS1500,TSS200,5'UTR,1stExon,Body	3.41585e-21	9.29931e-08	no overlap
1416	chr8:1971042-1972405	4			2.23504e-242	9.6213e-08	86.9501
1417	chr17:43220288-43222258	9	ACBD4	Body,3'UTR	2.6278e-47	9.72271e-08	100
1418	chr2:239463246-239463774	3			2.67028e-10	9.80344e-08	100
1419	chr6:28853021-28853050	2			1.01418e-07	1.02774e-07	100
1420	chr3:52748359-52748469	2	NEK4	Body	9.49575e-08	1.03071e-07	no overlap
1421	chr7:2442660-2444534	11	CHST12	TSS1500,TSS200,5'UTR,1stExon	1.25123e-129	1.06059e-07	100
1422	chr4:1558451-1559244	6			1.34211e-23	1.06166e-07	56.927
1423	chr17:37123638-37124558	10	FBXO47	1stExon,5'UTR,TSS200,TSS1500	1.71668e-15	1.06615e-07	33.8762
1424	chr12:124873347-124874007	3	NCOR2	Body	5.99336e-09	1.06916e-07	100
1425	chr1:84464084-84466098	10	TTLL7	5'UTR,1stExon,TSS200,TSS1500	3.96267e-55	1.08688e-07	100
1426	chr17:5025970-5026393	2	ZNF232	5'UTR,1stExon	4.60055e-10	1.09512e-07	100
1427	chr7:16890431-16891079	6			1.41522e-11	1.14916e-07	100
1428	chr7:51538921-51539678	7			3.68983e-08	1.14965e-07	100
1429	chr6:144328421-144330345	24	HYMAI,PLAGL1	Body,5'UTR,1stExon,TSS200,TSS1500	1.27421e-148	1.22236e-07	51.4805
1430	chr2:233246136-233246431	2	ALPP	Body	1.02564e-08	1.2368e-07	100
1431	chr19:38885481-38886789	7	SPRED3	Body,3'UTR	3.36245e-55	1.25052e-07	100
1432	chr8:1889949-1891006	3	ARHGEF10	Body	7.86116e-18	1.29342e-07	no overlap
1433	chr22:36960499-36960937	3	CACNG2	Body	7.51857e-08	1.31985e-07	100
1434	chr10:123355268-123357284	11	FGFR2	5'UTR,TSS1500,1stExon,TSS200	1.25942e-253	1.36358e-07	100
1435	chr7:2763915-2765084	9			2.91536e-28	1.38572e-07	85.8974
1436	chr17:79022798-79022879	2	BAIAP2	Body	1.18047e-07	1.42748e-07	100
1437	chr14:105944604-105945699	7	CRIP2	Body	1.00361e-16	1.47392e-07	100
1438	chr16:787071-788184	8	NARFL	Body	2.26549e-19	1.47415e-07	100
1439	chr3:150967481-150967799	3	MED12L,P2RY14	Body,TSS1500,5'UTR	2.45239e-08	1.47957e-07	no overlap
1440	chr8:1430753-1431308	3			4.17744e-14	1.51229e-07	51.7986
1441	chr20:61583537-61584850	11	SLC17A9	TSS1500,TSS200,1stExon,5'UTR,Body	7.26272e-12	1.5354e-07	100
1442	chr8:143070187-143070356	3			1.00618e-07	1.56362e-07	32.9412
1443	chr6:160426951-160427501	2	IGF2R	Body	2.39139e-10	1.5938e-07	100
1444	chr17:143233-143285	2	RPH3AL	Body	1.59201e-07	1.6011e-07	no overlap
1445	chr3:87137933-87138700	7			5.40669e-08	1.63708e-07	100
1446	chr10:27541213-27541418	5	LOC387646	Body,TSS200	5.8131e-08	1.64916e-07	100
1447	chr5:41869679-41870316	4	OXCT1	Body	1.63318e-09	1.67562e-07	63.1661
1448	chr22:27017064-27018010	6	CRYBA4	TSS1500,TSS200,5'UTR	4.82734e-43	1.67645e-07	100
1449	chr1:40075124-40075810	2			5.6006e-15	1.71279e-07	no overlap
1450	chr17:79225309-79225974	5	SLC38A10	Body	1.72593e-10	1.72183e-07	no overlap
1451	chr10:77164747-77167091	13	C10orf41	Body	9.42144e-28	1.72674e-07	no overlap
1452	chr15:40364524-40364862	3			1.40174e-07	1.73127e-07	100
1453	chr19:39260304-39260954	2			6.29005e-12	1.76041e-07	100
1454	chr10:77541764-77542585	10	C10orf11	TSS1500,TSS200,1stExon,5'UTR	3.70546e-11	1.77094e-07	100
1455	chr15:42328501-42328988	4			4.86307e-09	1.82782e-07	31.7623
1456	chr2:3646196-3646388	2	COLEC11	5'UTR	1.30653e-07	1.8338e-07	100
1457	chr16:83986382-83987465	7	OSGIN1	5'UTR,TSS1500,Body,TSS200,1stExon	2.38164e-52	1.84107e-07	100
1458	chr17:76875678-76876995	5	TIMP2	Body	1.77418e-29	1.84761e-07	42.6404
1459	chr8:124194312-124195402	7	FAM83A	TSS1500,1stExon,5'UTR	2.28937e-27	1.85805e-07	100
1460	chr14:88625382-88625398	2			1.85401e-07	1.86255e-07	100
1461	chr18:12777645-12778029	4			3.61949e-08	1.94755e-07	85.7143
1462	chr1:33985111-33985406	2	CSMD2	3'UTR,Body	1.42775e-08	1.99392e-07	100
1463	chr1:149298587-149298892	2			1.10451e-08	2.00122e-07	no overlap
1464	chr7:1003645-1005089	6	COX19	3'UTR	1.8435e-168	2.00949e-07	76.4014
1465	chr16:89164953-89165765	7	ACSF3	Body,5'UTR	2.80667e-24	2.0259e-07	100
1466	chr4:57547347-57548600	8	HOPX	5'UTR,1stExon,TSS200,TSS1500	9.68533e-16	2.17119e-07	100
1467	chr1:101003337-101005121	8	GPR88	TSS1500,TSS200,5'UTR,Body	0	2.17744e-07	100
1468	chr11:36421725-36422615	6	PRR5L	5'UTR,TSS1500,Body,TSS200,1stExon	1.83276e-16	2.20563e-07	no overlap
1469	chr20:61883856-61886587	16	NKAIN4,FLJ16779	Body,TSS1500,TSS200,1stExon,5'UTR	2.19672e-249	2.2119e-07	100
1470	chr11:85393693-85393895	3			1.768e-07	2.22889e-07	100
1471	chr19:513241-513536	2	C19orf20	Body	1.8874e-08	2.31195e-07	no overlap
1472	chr11:68207228-68208313	3	LRP5	Body	1.54665e-44	2.31813e-07	no overlap
1473	chr6:28874479-28875356	6	TRIM27	Body	8.9567e-08	2.4352e-07	100
1474	chr5:33937673-33938909	5	RXFP3	1stExon	1.17788e-09	2.46373e-07	100
1475	chr1:228742687-228744111	5			1.18401e-26	2.62859e-07	100
1476	chr6:168045268-168045888	5			1.37989e-07	2.62988e-07	100
1477	chr4:10020360-10021355	6	SLC2A9	Body	2.30244e-11	2.63843e-07	100
1478	chr21:46824701-46826053	10	COL18A1	TSS1500,TSS200,Body	3.14186e-27	2.66971e-07	100
1479	chr11:970389-972247	6	AP2A2	Body	0	2.71351e-07	89.7795
1480	chr8:38757532-38759627	14	PLEKHA2	TSS1500,TSS200,1stExon,5'UTR	0	2.79084e-07	100
1481	chr19:12624466-12625436	10	ZNF709	5'UTR,1stExon,TSS200,TSS1500	2.86897e-12	2.82234e-07	no overlap
1482	chr4:128543924-128545193	6			2.48595e-18	2.8285e-07	100
1483	chr7:157453775-157454207	8	PTPRN2	Body	6.57387e-09	2.83673e-07	100
1484	chr7:155348125-155348314	3			1.56526e-07	2.86932e-07	100
1485	chr6:17016226-17016484	3			1.46964e-07	2.87684e-07	100
1486	chr7:127792027-127792165	3			1.88066e-07	2.95517e-07	100
1487	chr7:2288716-2289675	5	NUDT1	Body	5.70756e-14	2.97076e-07	100
1488	chr22:25159879-25160406	7	TOP1P2,PIWIL3	TSS1500,5'UTR,TSS200	9.52265e-09	2.99089e-07	100
1489	chr1:146555624-146556859	5			2.52907e-131	3.01705e-07	no overlap
1490	chr19:13344820-13345599	2	CACNA1A	Body	3.09611e-24	3.02277e-07	no overlap
1491	chr3:113932855-113933175	3			9.38966e-08	3.07788e-07	100
1492	chr19:51644168-51644625	3	SIGLEC7	TSS1500	1.41835e-08	3.18452e-07	no overlap
1493	chr9:36276879-36277400	2	GNE	Body,TSS1500	6.32618e-12	3.25169e-07	100
1494	chr2:238065252-238065650	3			2.54618e-09	3.31864e-07	100
1495	chr2:240114298-240115678	5	HDAC4,MGC16025	Body	2.36553e-161	3.33112e-07	43.5192
1496	chr17:55962155-55963458	7	CUEDC1	Body,5'UTR	1.69284e-13	3.4325e-07	100
1497	chr17:80708279-80709808	10	FN3K,TBCD	Body,TSS1500,3'UTR,TSS200	0	3.43474e-07	100
1498	chr13:20715713-20717597	8	GJA3	3'UTR,Body,5'UTR	4.18106e-33	3.45284e-07	100
1499	chr1:6187633-6188726	5	CHD5	Body	8.95321e-29	3.48827e-07	44.6069
1500	chr1:55012408-55015139	7	ACOT11	TSS1500,TSS200,Body	0	3.55639e-07	100
1501	chr3:136751342-136751795	5			5.10909e-09	3.57472e-07	100
1502	chr5:177412586-177413628	7			1.08302e-12	3.63753e-07	100
1503	chr1:230468168-230469330	6	PGBD5	Body	2.5681e-10	3.64037e-07	100
1504	chr17:75237915-75238948	6			6.30721e-34	3.74713e-07	23.7911
1505	chr16:84029457-84029672	4	NECAB2	Body	1.55427e-07	3.97396e-07	100
1506	chr20:62111292-62111366	2			1.53494e-09	3.9752e-07	no overlap
1507	chr18:76497986-76498163	2			2.13357e-07	4.03878e-07	100
1508	chr11:61442541-61443131	3			1.48609e-13	4.04669e-07	no overlap
1509	chr1:47899667-47901721	10	MGC12982,FOXD2	Body,TSS1500,TSS200,1stExon,5'UTR	1.2172e-98	4.11438e-07	100
1510	chr2:240878313-240879397	4			7.75675e-38	4.15703e-07	100
1511	chr11:117014700-117015971	13	PAFAH1B2	TSS1500,TSS200,5'UTR,1stExon	2.0965e-72	4.19119e-07	100
1512	chr4:960520-962749	6	DGKQ	Body	7.73931e-133	4.19388e-07	85.8744
1513	chr17:31545-32503	7	DOC2B	TSS200,TSS1500	1.57925e-19	4.23218e-07	66.4234
1514	chr16:1069368-1070137	5			1.09085e-07	4.26455e-07	100
1515	chr10:23492470-23492914	4			6.78153e-08	4.33406e-07	100
1516	chr1:1076166-1076431	3			1.52273e-07	4.3541e-07	no overlap
1517	chr7:588478-590098	10	PRKAR1B	3'UTR,Body	7.06127e-39	4.36172e-07	100
1518	chr13:20692403-20693341	6			5.87268e-22	4.42749e-07	100
1519	chr22:32598479-32599648	5	RFPL2	1stExon,5'UTR,TSS200,TSS1500	1.05998e-43	4.53341e-07	92.2222
1520	chr11:132951838-132951950	3	OPCML	Body	4.46528e-07	4.60927e-07	no overlap
1521	chr2:21265912-21267334	14	APOB	Body,TSS200,TSS1500	1.47603e-21	4.65341e-07	100
1522	chr13:21295590-21296465	5	IL17D	Body,3'UTR	2.22265e-09	4.77637e-07	100
1523	chr5:131280217-131281574	7			2.41953e-24	4.90013e-07	7.73196
1524	chr7:1151900-1153507	9	C7orf50	Body	6.34919e-38	4.98581e-07	68.9677
1525	chr15:45314789-45315642	13	SORD	TSS1500,TSS200,5'UTR,1stExon,Body	5.49386e-09	5.05083e-07	100
1526	chr1:3613723-3614578	4	TP73	Body	1.30766e-23	5.06667e-07	no overlap
1527	chr1:150897856-150898761	9	SETDB1	TSS1500,TSS200	6.01887e-48	5.25802e-07	no overlap
1528	chr11:93062752-93064234	12	CCDC67	TSS1500,TSS200,1stExon,5'UTR	3.09537e-25	5.26642e-07	100
1529	chr8:55087084-55088102	5			9.08468e-20	5.28474e-07	72.1295
1530	chr7:106371890-106372161	2			9.53424e-08	5.40082e-07	no overlap
1531	chr9:6716007-6716480	3			4.47615e-07	5.42005e-07	100
1532	chr13:23499838-23501457	9			7.67462e-28	5.44699e-07	100
1533	chr16:1271505-1272275	4	CACNA1H,TPSG1	3'UTR,Body	1.41383e-25	5.46365e-07	100
1534	chr10:131697080-131697980	6	EBF3	Body	4.38227e-09	5.57866e-07	100
1535	chr3:184104115-184104688	6	CHRD	Body	3.13166e-07	5.62252e-07	no overlap
1536	chr6:28129096-28129616	10	ZNF389	TSS1500,TSS200,1stExon,5'UTR	3.61319e-07	5.67602e-07	100
1537	chr1:86888585-86888728	4	CLCA2	TSS1500	5.08943e-07	5.71752e-07	no overlap
1538	chr1:85462483-85463364	9	MCOLN2	1stExon,5'UTR,TSS200,TSS1500	1.74544e-07	5.84476e-07	100
1539	chr8:145955016-145956024	6	ZNF251	Body	5.90195e-37	6.12936e-07	100
1540	chr11:68866761-68866783	2			6.15363e-07	6.22293e-07	100
1541	chr12:49350513-49351708	11	ARF3	5'UTR,1stExon,TSS200,TSS1500	4.56891e-13	6.23854e-07	100
1542	chr17:43129629-43129957	4	DCAKD	TSS1500,5'UTR	2.33056e-08	6.25976e-07	100
1543	chr12:53612551-53613154	4	RARG	Body	3.10556e-09	6.38661e-07	100
1544	chr10:77871618-77872288	7	C10orf11	Body	1.47501e-07	6.4131e-07	no overlap
1545	chr3:195536485-195537065	5	MUC4	Body	7.88348e-14	6.6402e-07	6.19621
1546	chr3:98376390-98376574	2			4.77011e-07	6.69152e-07	100
1547	chr3:32820135-32820651	2			7.3126e-11	6.70398e-07	100
1548	chr7:158263204-158263277	3	PTPRN2	Body	6.27474e-07	6.70688e-07	100
1549	chr19:22444509-22444714	3			6.43345e-07	6.7251e-07	100
1550	chr7:102087309-102087746	5	ORAI2	Body,3'UTR	3.2898e-08	6.77542e-07	no overlap
1551	chr11:126581947-126582317	5	KIRREL3	Body	1.00628e-07	6.95582e-07	100
1552	chr20:16555226-16555994	6	KIF16B	TSS1500	3.43065e-08	7.08043e-07	100
1553	chr12:19936477-19936663	3			6.57023e-07	7.40284e-07	100
1554	chr6:33222292-33223919	6	VPS52	Body	1.78532e-24	7.44005e-07	100
1555	chr1:228350199-228350860	2			3.19591e-16	7.56889e-07	no overlap
1556	chr1:120165303-120166625	6	ZNF697	3'UTR,Body	1.18497e-237	7.64123e-07	65.3817
1557	chr16:86987635-86987828	3			7.74022e-07	7.86206e-07	no overlap
1558	chr22:47133964-47135258	5	CERK	1stExon,TSS200,TSS1500	2.88141e-145	7.87848e-07	100
1559	chr10:33294358-33294777	5			2.80489e-07	7.95144e-07	100
1560	chr2:130956199-130956219	2	TUBA3E	TSS200	8.02715e-07	8.07761e-07	100
1561	chr13:114164151-114165391	5	TMCO3	Body	1.50908e-29	8.15242e-07	40.6124
1562	chr14:103592395-103593995	11	TNFAIP2	TSS1500,TSS200,5'UTR,1stExon,Body	1.38926e-92	8.21051e-07	91.8176
1563	chr21:44060833-44062183	4			8.80339e-17	8.35188e-07	100
1564	chr17:35851204-35851459	2	DUSP14	5'UTR	2.43899e-07	8.88303e-07	100
1565	chr10:134621876-134623278	6			2.43477e-19	8.88349e-07	100
1566	chr7:1220897-1221192	3			1.60548e-07	8.9347e-07	100
1567	chr8:142505085-142505461	3	FLJ43860	Body	2.48709e-08	8.94059e-07	100
1568	chr16:2866901-2868001	6	PRSS21	TSS1500,Body	4.694e-12	9.10782e-07	100
1569	chr19:17346089-17346507	3	NR2F6	Body	1.50211e-09	9.41373e-07	100
1570	chr9:136566991-136568145	5	SARDH	Body	2.0834e-11	9.46609e-07	100
1571	chr4:26806047-26806309	3			1.93736e-07	9.5391e-07	no overlap
1572	chr10:116636356-116637038	4	FAM160B1	Body	1.84893e-15	9.7634e-07	100
1573	chr14:93106264-93106414	4	RIN3	Body	6.26604e-07	9.80741e-07	100
1574	chr14:104808474-104809218	4			5.20178e-11	9.81091e-07	24.0268
1575	chr14:21191754-21191859	2			8.62163e-07	1.04886e-06	100
1576	chr1:247615658-247616686	4	OR2B11	TSS1500	1.86795e-36	1.05253e-06	15.9378
1577	chr10:102381293-102381881	4			1.65418e-08	1.05894e-06	40.747
1578	chr9:36035988-36036806	4	RECK	TSS1500,TSS200	8.6126e-09	1.06104e-06	100
1579	chr15:93652578-93653310	7			4.5473e-07	1.06865e-06	no overlap
1580	chr8:52321163-52322341	8	PXDNL	Body	2.56817e-22	1.11388e-06	100
1581	chr12:132293329-132293702	5			3.43748e-07	1.14313e-06	100
1582	chr10:65801377-65801889	3			1.43168e-08	1.1449e-06	10.9162
1583	chr1:202778443-202779497	4	KDM5B	TSS1500	2.57434e-12	1.14575e-06	8.90995
1584	chr1:147781600-147782558	8			2.67582e-12	1.15136e-06	100
1585	chr6:31733688-31734580	19	C6orf27	Body	2.52539e-08	1.15981e-06	no overlap
1586	chr7:154585539-154586375	5	DPP6	Body	3.40099e-08	1.16651e-06	100
1587	chr14:106329158-106329652	4			1.83379e-07	1.17129e-06	no overlap
1588	chr8:70378380-70378760	6	SULF1	TSS1500,TSS200	5.7309e-07	1.18016e-06	no overlap
1589	chr7:158249711-158252289	8	PTPRN2	Body	6.3123e-197	1.19577e-06	100
1590	chr6:26500083-26500482	2	BTN1A1	TSS1500	2.13583e-09	1.2081e-06	no overlap
1591	chr4:5020292-5021976	12	CYTL1	Body,1stExon,TSS200,TSS1500	5.12678e-16	1.20909e-06	100
1592	chr6:31380248-31382250	14	MICA	Body	1.09691e-18	1.21233e-06	100
1593	chr19:10206568-10207448	6	ANGPTL6	Body,5'UTR	4.31025e-13	1.21518e-06	100
1594	chr6:40567317-40568310	5			1.33096e-13	1.21814e-06	no overlap
1595	chr1:19201860-19204233	6	ALDH4A1	Body	1.47118e-241	1.22235e-06	90.1432
1596	chr1:27998703-27998988	5	IFI6	1stExon,5'UTR,TSS200,TSS1500	2.83195e-07	1.22307e-06	100
1597	chr15:65115218-65116557	4	PIF1	Body,5'UTR	1.10276e-45	1.23775e-06	27.1642
1598	chr19:13873471-13876570	19	CCDC130,MRI1	Body,TSS1500,3'UTR,TSS200,1stExon,5'UTR	0	1.23791e-06	100
1599	chr14:104094619-104096390	9	KLC1	TSS1500,5'UTR,1stExon	3.79825e-129	1.24039e-06	83.9729
1600	chr16:49518084-49518536	3			1.91302e-07	1.27917e-06	100
1601	chr19:720740-720993	3	PALM	Body	1.08147e-06	1.28329e-06	no overlap
1602	chr3:13245693-13246196	3			2.66474e-08	1.28853e-06	100
1603	chr16:3062056-3062975	9	CLDN9	TSS1500,TSS200,1stExon,5'UTR	1.55546e-09	1.29872e-06	100
1604	chr15:29561501-29562525	9	NDNL2,FAM189A1	1stExon,Body,TSS200,TSS1500	3.7755e-08	1.34788e-06	no overlap
1605	chr22:51065435-51066924	12	ARSA	Body,1stExon,5'UTR,TSS200,TSS1500	1.12503e-22	1.36162e-06	100
1606	chr16:85551478-85551748	3			1.0327e-06	1.38066e-06	100
1607	chr7:2847517-2847575	3	GNA12	Body	1.36026e-06	1.38383e-06	100
1608	chr7:66021476-66022277	4	LOC493754	Body	4.32538e-24	1.42029e-06	100
1609	chr2:1493387-1494681	4	TPO	Body	3.82713e-30	1.42419e-06	74.8263
1610	chr15:27083993-27083996	2			1.47321e-06	1.47321e-06	no overlap
1611	chr6:168629370-168630308	5			5.53488e-12	1.49954e-06	89.2439
1612	chr17:47090616-47092272	9	IGF2BP1	Body	8.90507e-38	1.51359e-06	74.5323
1613	chr2:26785120-26786046	13	C2orf70	TSS1500,TSS200,1stExon,Body	4.24626e-10	1.52455e-06	no overlap
1614	chr1:42611386-42612518	5			1.1798e-16	1.52467e-06	26.6549
1615	chr19:16013361-16013833	3			2.63111e-07	1.5297e-06	no overlap
1616	chr17:4889754-4889932	2	CAMTA2	5'UTR,Body	1.44348e-06	1.54936e-06	100
1617	chr10:134729942-134730870	9			6.74624e-13	1.55993e-06	100
1618	chr17:16593582-16593613	4	CCDC144A	TSS200	1.58814e-06	1.59225e-06	100
1619	chr6:26596088-26598694	16	ABT1	TSS1500,TSS200,1stExon,Body	2.31897e-281	1.61335e-06	100
1620	chr20:56064151-56064964	5	HMGB1L1	TSS200,TSS1500	7.90294e-24	1.63165e-06	100
1621	chr5:101119084-101119766	5			7.88481e-08	1.63956e-06	100
1622	chr10:1200025-1200199	3			1.42841e-06	1.63989e-06	no overlap
1623	chr13:110958418-110960198	12	COL4A1,COL4A2	Body,TSS1500,1stExon,5'UTR,TSS200	4.21811e-30	1.67842e-06	43.6272
1624	chr5:2726103-2726310	3			7.95945e-07	1.68465e-06	100
1625	chr11:70794709-70794833	2	SHANK2	Body	1.30876e-06	1.71047e-06	no overlap
1626	chr13:50265193-50265991	11	EBPL	Body,1stExon,TSS200,TSS1500	5.54871e-20	1.72857e-06	no overlap
1627	chr1:230414987-230416101	9	GALNT2	Body,3'UTR	7.13483e-09	1.75662e-06	100
1628	chr15:27819306-27819924	5			2.55779e-08	1.75949e-06	no overlap
1629	chr5:172096764-172097385	4	NEURL1B	Body	4.37834e-09	1.76646e-06	100
1630	chr7:50132541-50133212	11	ZPBP	Body,1stExon,TSS200,TSS1500	8.69531e-09	1.78449e-06	100
1631	chr12:247963-249109	5	IQSEC3	Body	8.10034e-14	1.80477e-06	100
1632	chr1:4711419-4712355	2			3.0554e-36	1.82819e-06	no overlap
1633	chr3:122043799-122044172	4	CSTA	TSS1500,TSS200,1stExon,5'UTR	1.64638e-06	1.83285e-06	100
1634	chr2:33359198-33359688	6	LTBP1	Body,TSS1500,TSS200,1stExon,5'UTR	1.21335e-06	1.84576e-06	100
1635	chr11:130785536-130786720	10	SNX19	1stExon,5'UTR,TSS200,TSS1500	1.79208e-16	1.859e-06	74.1772
1636	chr19:36435543-36436010	5	LRFN3	Body,3'UTR	3.23515e-07	1.89354e-06	no overlap
1637	chr11:75945585-75946452	4			1.34517e-24	1.89402e-06	29.6083
1638	chr7:111367979-111368847	5	DOCK4	3'UTR,Body	3.24861e-08	1.92633e-06	100
1639	chr1:68515209-68517691	22	DIRAS3	5'UTR,1stExon,TSS200,TSS1500	6.46673e-109	1.9538e-06	59.847
1640	chr8:143085750-143086459	6			4.4963e-08	1.97574e-06	92.3944
1641	chr12:58119543-58121004	10	LOC100130776,AGAP2	TSS1500,3'UTR,TSS200,Body	1.54546e-14	2.01262e-06	70.383
1642	chr7:630473-630914	5	PRKAR1B	Body	3.9437e-07	2.01686e-06	no overlap
1643	chr22:42538906-42538988	2	CYP2D7P1	Body	1.96817e-06	2.03653e-06	no overlap
1644	chr10:459697-459968	3	DIP2C	Body	1.63936e-06	2.03927e-06	100
1645	chr5:70746259-70746330	2			2.07711e-06	2.0837e-06	100
1646	chr1:156905984-156907349	5	ARHGEF11,MIR765	Body,TSS1500	4.47398e-22	2.08859e-06	71.3031
1647	chr7:2632080-2633190	10	IQCE	Body	4.76006e-19	2.10333e-06	no overlap
1648	chr19:18698825-18701320	15	C19orf60	TSS1500,TSS200,1stExon,Body	3.68236e-51	2.10634e-06	100
1649	chr8:144787766-144790992	14	LOC100130274	Body,1stExon,TSS200,TSS1500	8.63138e-83	2.11293e-06	100
1650	chr2:242801896-242802192	5	PDCD1	TSS1500	5.37151e-07	2.11785e-06	no overlap
1651	chr10:125851132-125853232	11			9.74961e-85	2.17953e-06	14.5169
1652	chr10:49812258-49813434	14	ARHGAP22	Body,5'UTR,1stExon,TSS200,TSS1500	1.63418e-15	2.18147e-06	100
1653	chr10:134897731-134899027	7			1.04405e-76	2.19371e-06	65.613
1654	chr19:51165207-51165845	6	SHANK1	3'UTR,Body	4.3568e-07	2.20393e-06	85.446
1655	chr16:1487180-1489061	7	CCDC154	Body	3.59738e-72	2.20815e-06	91.1796
1656	chr11:116660514-116662012	7	APOA5	3'UTR,Body	2.47823e-20	2.21915e-06	64.7098
1657	chr1:1286917-1287259	2			1.95823e-07	2.23707e-06	100
1658	chr16:53406197-53407808	10			1.19386e-160	2.238e-06	56.3275
1659	chr6:111302729-111303482	11	RPF2	TSS1500,TSS200,1stExon,5'UTR,Body	1.95409e-28	2.24718e-06	84.2175
1660	chr19:12758416-12759546	7	MAN2B1	Body	5.92654e-10	2.28137e-06	no overlap
1661	chr7:45001765-45002919	6	MYO1G	3'UTR,Body	5.56509e-20	2.32522e-06	100
1662	chr17:8129997-8130356	3	C17orf68	3'UTR	1.21716e-06	2.33873e-06	no overlap
1663	chr2:219157083-219157515	10	PNKD,TMBIM1	Body,5'UTR,1stExon,TSS200,TSS1500	7.73797e-09	2.3441e-06	100
1664	chr20:19739422-19739935	3			2.95745e-09	2.34873e-06	no overlap
1665	chr8:145911660-145912277	3			2.46886e-12	2.35575e-06	100
1666	chr3:48631834-48633441	14	COL7A1	Body,1stExon,TSS200,TSS1500	4.58607e-20	2.39118e-06	81.5299
1667	chr17:44928210-44929245	9	WNT9B	TSS1500,5'UTR,1stExon,Body	1.75832e-25	2.4416e-06	33.1081
1668	chr5:178631497-178631845	3	ADAMTS2	Body	8.57544e-08	2.4864e-06	no overlap
1669	chr11:70672365-70673256	11	SHANK2	Body	2.25931e-07	2.50317e-06	69.7309
1670	chr7:27186554-27188770	17	HOXA6	Body,1stExon,TSS200,TSS1500	1.73024e-41	2.55957e-06	80.7397
1671	chr12:52115238-52116112	4	SCN8A	Body	7.01805e-09	2.56467e-06	100
1672	chr9:100881403-100882376	4	TRIM14	1stExon,TSS200,TSS1500	7.18172e-13	2.59067e-06	73.7166
1673	chr1:179713091-179713950	6	FAM163A	5'UTR	9.27568e-17	2.60575e-06	100
1674	chr17:25289961-25290204	2			7.59627e-07	2.61685e-06	100
1675	chr19:37742481-37742956	5			8.26308e-07	2.63022e-06	no overlap
1676	chr6:7314903-7315506	2	SSR1	TSS1500	1.16176e-11	2.64415e-06	no overlap
1677	chr6:158080676-158080750	2	ZDHHC14	Body	2.61948e-06	2.65762e-06	100
1678	chr19:4724653-4724679	2	DPP9	TSS1500	2.37714e-06	2.65912e-06	100
1679	chr12:132886302-132887175	6	GALNT9	Body	7.58428e-10	2.66641e-06	100
1680	chr1:58898672-58898793	2			2.49825e-06	2.66961e-06	100
1681	chr16:863240-863884	4	PRR25	Body	5.27089e-07	2.66985e-06	100
1682	chr2:107197949-107199136	6			3.40511e-27	2.67467e-06	100
1683	chr10:105343920-105345203	7	NEURL	Body	5.03809e-11	2.69164e-06	100
1684	chr19:1192342-1192499	2			2.60421e-06	2.73357e-06	100
1685	chr17:8927521-8928451	4	NTN1	Body	6.37075e-08	2.75131e-06	100
1686	chr3:16924563-16925048	3	PLCL2	TSS1500	4.94616e-08	2.76254e-06	no overlap
1687	chr19:4448522-4448726	2	UBXN6	Body	1.21852e-06	2.76545e-06	100
1688	chr16:3225044-3225686	6			4.9241e-08	2.88086e-06	no overlap
1689	chr2:171676306-171677602	5	GAD1	Body	1.20377e-11	2.8812e-06	no overlap
1690	chr11:3177622-3178322	6	OSBPL5	5'UTR	9.8408e-07	2.89321e-06	84.7361
1691	chr9:100952629-100952835	2	CORO2A	5'UTR	1.29198e-06	2.95595e-06	no overlap
1692	chr17:58179869-58180026	2	LOC653653	Body	2.40106e-06	2.96273e-06	no overlap
1693	chr7:1986245-1986640	5	MAD1L1	Body	2.24215e-07	2.97221e-06	22.7273
1694	chr7:4264980-4265800	7	SDK1	Body	5.80992e-09	2.99974e-06	100
1695	chr5:6775909-6775922	2			2.9992e-06	3.00071e-06	no overlap
1696	chr13:112770169-112770897	5			7.58086e-10	3.01634e-06	100
1697	chr17:18538001-18538271	2			2.68459e-06	3.07153e-06	no overlap
1698	chr16:30832346-30832529	2			2.05519e-06	3.09322e-06	100
1699	chr1:2979311-2980937	10	FLJ42875	Body	3.5818e-51	3.1021e-06	55.3165
1700	chr1:149169973-149170352	4			3.43576e-07	3.11275e-06	no overlap
1701	chr12:130821453-130824831	18	PIWIL1	TSS1500,TSS200,1stExon,5'UTR	1.09024e-170	3.13724e-06	100
1702	chr1:177001793-177002422	4	ASTN1	Body	3.81216e-10	3.13814e-06	100
1703	chr16:34786998-34787392	3			2.61071e-06	3.18467e-06	100
1704	chr5:191127-192103	11	LRRC14B	TSS1500,TSS200,1stExon,5'UTR	2.3237e-07	3.19894e-06	100
1705	chr6:6000601-6002543	6	NRN1	Body	7.2693e-109	3.24516e-06	73.7005
1706	chr19:46806117-46807660	7	HIF3A	TSS1500,5'UTR,Body,1stExon	1.39494e-34	3.24809e-06	48.8342
1707	chr1:27901698-27902739	6	AHDC1	5'UTR	1.64411e-09	3.26131e-06	no overlap
1708	chr13:113528166-113528751	3	ATP11A	Body	1.92421e-07	3.27044e-06	100
1709	chr17:72462164-72463080	8	CD300A	TSS1500,TSS200,5'UTR,1stExon,Body	4.83969e-14	3.31819e-06	100
1710	chr17:75315081-75317185	16	2009-09-01	5'UTR,Body,TSS1500,TSS200,1stExon	6.94289e-09	3.32976e-06	66.5083
1711	chr14:95330880-95331466	5			3.35544e-08	3.34114e-06	100
1712	chr12:54402431-54403314	11	HOXC8	TSS1500,TSS200,5'UTR,1stExon	3.16727e-10	3.34538e-06	100
1713	chr7:142428231-142428317	3			3.20978e-06	3.37908e-06	no overlap
1714	chr6:16217234-16218683	6			7.20785e-25	3.39813e-06	44.7586
1715	chr19:55582635-55583563	2			2.3423e-35	3.40571e-06	100
1716	chr17:79379665-79380706	6	BAHCC1	Body	6.03012e-17	3.49625e-06	29.4626
1717	chr17:707032-707141	3	NXN	Body	3.37336e-06	3.58928e-06	100
1718	chr19:728040-728385	3	PALM	Body	6.14213e-07	3.60637e-06	no overlap
1719	chr2:85810744-85812023	8	VAMP5	TSS1500,TSS200,Body	5.75643e-15	3.60703e-06	100
1720	chr7:142493732-142495846	18			2.18391e-25	3.60783e-06	100
1721	chr13:50699716-50704370	23	DLEU2	TSS200,TSS1500	0	3.63415e-06	75.4243
1722	chr6:10555262-10556523	7	GCNT2	TSS1500,Body,TSS200,5'UTR,1stExon	1.66601e-14	3.63519e-06	no overlap
1723	chr13:112160966-112161629	4			2.73424e-16	3.7223e-06	no overlap
1724	chr5:134688457-134688623	3	H2AFY	Body	3.32607e-06	3.74234e-06	100
1725	chr19:2899864-2901147	13	ZNF57	TSS1500,TSS200,5'UTR,1stExon,Body	3.76544e-108	3.77183e-06	100
1726	chr8:145654565-145654854	5	VPS28,NFKBIL2	TSS1500,Body	1.96914e-07	3.77324e-06	no overlap
1727	chr6:18020115-18020357	2			1.55054e-06	3.78794e-06	100
1728	chr14:97924317-97925289	7			2.00963e-20	3.83284e-06	100
1729	chr1:179555635-179556363	6			4.64546e-17	3.87158e-06	50.0686
1730	chr8:602097-602158	2			2.82664e-06	3.88408e-06	100
1731	chr6:164051738-164052180	3			1.37761e-06	3.95995e-06	100
1732	chr10:90985055-90985062	2	LIPA	Body	4.01568e-06	4.03048e-06	no overlap
1733	chr7:63955666-63955932	3			1.20674e-06	4.03688e-06	no overlap
1734	chr12:34538734-34538806	3			4.07942e-06	4.1579e-06	no overlap
1735	chr1:245710332-245710401	3	KIF26B	Body	4.12959e-06	4.16342e-06	100
1736	chr7:157550679-157551275	5	PTPRN2	Body	2.82546e-07	4.16817e-06	100
1737	chr1:53608962-53609371	2	SLC1A7	TSS1500	1.53109e-08	4.20044e-06	no overlap
1738	chr8:144638852-144639591	5	GSDMD	5'UTR,TSS1500	1.26367e-06	4.22862e-06	no overlap
1739	chr4:1606861-1607291	3			1.90068e-08	4.25436e-06	100
1740	chr8:144987450-144987948	3			1.09872e-06	4.35127e-06	no overlap
1741	chr3:193272561-193273475	6	ATP13A4	1stExon,5'UTR,TSS200,TSS1500	2.8151e-12	4.35687e-06	100
1742	chr8:103540783-103540839	2			4.39498e-06	4.52378e-06	no overlap
1743	chr2:170624685-170625479	4			5.4887e-08	4.56681e-06	100
1744	chr17:78997300-78997350	2			4.51159e-06	4.62246e-06	100
1745	chr19:49061546-49061702	3	SULT2B1	Body	3.99133e-06	4.62719e-06	100
1746	chr16:69349490-69350190	3	VPS4A	Body	3.50186e-09	4.6304e-06	no overlap
1747	chr19:9938264-9939038	12	UBL5	TSS1500,TSS200,5'UTR,1stExon,Body	5.50953e-34	4.65804e-06	no overlap
1748	chr8:145725402-145726688	6	PPP1R16A	Body	8.12078e-14	4.6958e-06	100
1749	chr10:5688470-5688620	3	ASB13	Body	4.71291e-06	4.7307e-06	100
1750	chr5:140682503-140684561	15	SLC25A2	1stExon,3'UTR,5'UTR,TSS200,TSS1500	1.07333e-34	4.73271e-06	100
1751	chr22:31317764-31318546	12	C22orf27	TSS1500,TSS200,Body	8.1041e-07	4.75796e-06	100
1752	chr21:40032331-40033892	5	ERG	5'UTR,1stExon,TSS200	1.14302e-17	4.80454e-06	100
1753	chr3:183734942-183736171	12	ABCC5	5'UTR,1stExon,TSS200,TSS1500	7.77137e-143	4.86047e-06	100
1754	chr7:157198482-157198869	3	DNAJB6	Body	2.53661e-06	4.86756e-06	no overlap
1755	chr10:134061604-134062614	7	STK32C	Body	7.30074e-12	4.89178e-06	100
1756	chr16:89882328-89884347	17	FANCA	Body,TSS200,TSS1500	1.84476e-61	4.94114e-06	100
1757	chr18:59221320-59222050	5	CDH20	Body,3'UTR	3.33196e-07	4.98183e-06	100
1758	chr12:110044531-110044639	2			4.70297e-06	5.02391e-06	no overlap
1759	chr17:66201090-66202065	5			3.30366e-31	5.04418e-06	100
1760	chr15:74494781-74495657	11	STRA6	5'UTR,1stExon,TSS200,TSS1500	2.22358e-17	5.05353e-06	no overlap
1761	chr19:40995921-40996346	4	SPTBN4	Body	5.57014e-07	5.07269e-06	100
1762	chr4:104640197-104641548	12	TACR3	Body,1stExon,5'UTR,TSS200,TSS1500	8.79812e-11	5.08004e-06	100
1763	chr12:133343405-133343428	2			4.97454e-06	5.09756e-06	100
1764	chr20:60860733-60861650	4	OSBPL2	Body	1.7931e-18	5.18104e-06	27.451
1765	chr3:53925231-53927033	16	SELK	Body,1stExon,5'UTR,TSS200,TSS1500	3.40635e-25	5.19159e-06	100
1766	chr8:27778705-27780272	8	SCARA5	Body	5.46329e-67	5.21994e-06	60.7143
1767	chr10:1851472-1851598	2			3.66946e-06	5.30255e-06	100
1768	chr7:26897182-26897714	7	SKAP2	Body	1.3672e-07	5.40742e-06	100
1769	chr4:640348-640594	3	PDE6B	Body	4.24794e-06	5.45331e-06	no overlap
1770	chr7:56297490-56297579	3			5.44461e-06	5.48705e-06	100
1771	chr10:44162781-44163499	5			4.37125e-07	5.52913e-06	68.1502
1772	chr22:50614877-50617003	6	PANX2	Body	1.75672e-34	5.54764e-06	66.6667
1773	chr4:6659194-6660945	6			3.9165e-24	5.57536e-06	34.9315
1774	chr4:188426278-188426506	3			3.68258e-06	5.58738e-06	no overlap
1775	chr9:100000026-100000768	5	KIAA1529	TSS1500,TSS200	2.27266e-16	5.63636e-06	100
1776	chr2:45396991-45398381	6			5.49022e-24	5.68062e-06	100
1777	chr19:1295624-1295929	3	EFNA2	Body	2.68806e-06	5.70926e-06	100
1778	chr11:43918794-43918832	6	LOC729799,ALKBH3	TSS200,Body	5.65267e-06	5.75196e-06	100
1779	chr6:57038227-57038231	2	BAG2	Body	5.79019e-06	5.8051e-06	no overlap
1780	chr2:224896241-224896416	2	SERPINE2	TSS200,5'UTR,Body,TSS1500	5.04441e-14	5.91662e-06	100
1781	chr16:2569911-2571015	8	AMDHD2,ATP6V0C	TSS1500,3'UTR,TSS200,1stExon,5'UTR,Body	1.42298e-11	5.96671e-06	no overlap
1782	chr19:7538084-7538423	3	LOC100128573	Body,TSS200	9.00285e-07	6.00306e-06	39.7059
1783	chr1:212208516-212209499	13	INTS7,DTL	Body,TSS1500,1stExon,TSS200,5'UTR	1.89802e-29	6.00975e-06	no overlap
1784	chr6:32794492-32797578	21	TAP2	3'UTR,Body	0	6.01117e-06	no overlap
1785	chr19:17931932-17933300	10	INSL3	Body,1stExon,TSS200,TSS1500	3.41168e-37	6.03072e-06	100
1786	chr10:27235598-27235627	2			6.00174e-06	6.06658e-06	no overlap
1787	chr5:92414263-92414398	2			4.61445e-06	6.20747e-06	100
1788	chr4:176349171-176349632	2			1.03966e-08	6.24242e-06	100
1789	chr8:1496052-1497608	9	DLGAP2	5'UTR,Body	2.74098e-21	6.39009e-06	100
1790	chr8:142225894-142227295	5	SLC45A4	Body	2.15166e-20	6.39414e-06	100
1791	chr11:1967958-1968830	9	MRPL23	TSS1500,TSS200,Body	9.43452e-09	6.40659e-06	no overlap
1792	chr19:50204707-50205634	3	CPT1C	Body	1.1542e-15	6.44091e-06	100
1793	chr19:53193912-53194699	3	ZNF83	TSS200,TSS1500	2.11596e-06	6.47515e-06	no overlap
1794	chr8:142192468-142192718	4	DENND3	Body	4.10582e-06	6.48192e-06	100
1795	chr16:46602737-46603321	7	ANKRD26P1	Body,TSS200,TSS1500	1.34851e-07	6.55543e-06	100
1796	chr19:1795638-1796985	5	ATP8B3	Body	1.1399e-14	6.58481e-06	100
1797	chr19:4950746-4950888	3	UHRF1	Body	5.81589e-06	6.69203e-06	100
1798	chr17:61926188-61927036	5			3.80079e-08	6.73135e-06	100
1799	chr2:220375548-220375605	2			6.58421e-06	6.78803e-06	100
1800	chr6:34498714-34499504	6	PACSIN1	Body	3.16149e-13	6.97861e-06	24.1466
1801	chr6:139012618-139014821	9			0	7.01078e-06	75.7713
1802	chr6:27729346-27730563	5			6.61596e-17	7.01239e-06	100
1803	chr7:98602596-98603561	7	TRRAP	Body	1.70217e-32	7.14572e-06	32.4017
1804	chr9:140356475-140357706	3	PNPLA7	Body	1.5234e-30	7.1703e-06	100
1805	chr2:43903227-43904011	8	PLEKHH2,LOC728819	Body,1stExon,TSS200,TSS1500	4.11927e-06	7.23696e-06	100
1806	chr6:158652500-158654166	10			3.4389e-56	7.25651e-06	83.3233
1807	chr2:177418561-177418905	4			5.94702e-06	7.25914e-06	no overlap
1808	chr7:143140053-143140674	3	TAS2R60	TSS1500,1stExon	3.14058e-15	7.48121e-06	no overlap
1809	chr1:149162430-149162518	2			7.39148e-06	7.48463e-06	no overlap
1810	chr19:14800530-14801245	8	ZNF333	TSS1500,TSS200,5'UTR	1.96855e-11	7.49537e-06	100
1811	chr16:2986767-2987280	3	FLYWCH1	Body	3.21962e-09	7.54916e-06	100
1812	chr19:14376360-14376960	5			3.47979e-06	7.69697e-06	no overlap
1813	chr12:8380050-8380472	4	FAM90A1	5'UTR,1stExon,TSS200,TSS1500	3.51443e-06	7.75044e-06	no overlap
1814	chr22:20779482-20780508	4	SCARF2	3'UTR,Body	1.25432e-09	7.75976e-06	100
1815	chr16:54227790-54228582	8			3.21243e-07	7.81615e-06	no overlap
1816	chr16:87769500-87769974	3	KLHDC4	Body	5.3478e-07	7.87323e-06	no overlap
1817	chr12:125411780-125413164	8			6.67257e-10	7.92456e-06	58.4838
1818	chr8:2012508-2012595	2	MYOM2	Body	1.11901e-06	8.06317e-06	100
1819	chr14:63670711-63671737	6	RHOJ	TSS1500,TSS200,5'UTR,1stExon	1.51479e-06	8.19574e-06	87.926
1820	chr7:130646051-130646078	2	FLJ43663	Body	8.22202e-06	8.22691e-06	100
1821	chr11:73053649-73054401	5	ARHGEF17	Body	7.94438e-10	8.26529e-06	100
1822	chr4:77355817-77356507	6	SHROOM3	TSS1500,TSS200,1stExon,5'UTR	2.79782e-06	8.2932e-06	100
1823	chr12:116036878-116037223	3			5.66929e-06	8.29864e-06	100
1824	chr5:1662987-1663755	2			1.49005e-17	8.62277e-06	100
1825	chr2:25149093-25150051	5			8.74985e-17	8.66535e-06	74.8697
1826	chr1:156181365-156182812	10	PMF1,SLC25A44	TSS1500,3'UTR,TSS200,1stExon	1.94209e-166	8.75446e-06	86.5331
1827	chr20:52276760-52277572	4			4.24934e-14	8.89047e-06	100
1828	chr3:43073058-43073152	2	FAM198A	Body	9.01229e-06	9.067e-06	100
1829	chr11:2889809-2891495	40	KCNQ1DN	TSS1500,TSS200,Body	1.64717e-17	9.16499e-06	75.8151
1830	chr5:38445220-38446192	9	EGFLAM	Body,TSS1500,TSS200,1stExon,5'UTR	3.01954e-11	9.17923e-06	no overlap
1831	chr16:75512273-75512616	2	CHST6	3'UTR,Body	1.58508e-06	9.18758e-06	no overlap
1832	chr5:177811198-177811648	3	COL23A1	Body	3.00323e-07	9.24513e-06	100
1833	chr1:3600735-3600879	3	TP73	Body	8.45749e-06	9.25879e-06	100
1834	chr20:26190328-26190354	3	MIR663	TSS1500	9.13072e-06	9.39522e-06	no overlap
1835	chr6:169629714-169630013	4	THBS2	Body	6.79151e-06	9.46489e-06	100
1836	chr3:151178727-151178904	3			9.13072e-06	9.56802e-06	100
1837	chr17:235235-236249	6			1.38999e-06	9.57509e-06	no overlap
1838	chr11:93582999-93583973	10	C11orf90	Body,1stExon,TSS200,TSS1500	3.78635e-08	9.58835e-06	73.9487
1839	chr13:26586288-26587011	6	ATP8A2	Body	3.13353e-06	9.63457e-06	100
1840	chr11:8361190-8361530	3			4.70348e-06	9.6987e-06	no overlap
1841	chr10:133558389-133558971	5			4.12778e-06	9.74283e-06	100
1842	chr8:19459672-19460243	7	CSGALNACT1	1stExon,5'UTR,Body,TSS200	5.90796e-08	9.78423e-06	no overlap
1843	chr1:43814169-43815465	7	MPL	Body	1.97445e-12	9.82408e-06	89.4372
1844	chr2:121334411-121334640	3			7.37393e-06	9.83244e-06	no overlap
1845	chr19:16045054-16045788	3	CYP4F11	1stExon,Body,TSS200	2.13285e-19	1.00106e-05	100
1846	chr8:142238452-142239323	9	SLC45A4	5'UTR,1stExon,TSS200,TSS1500	1.2492e-07	1.00743e-05	no overlap
1847	chr16:67686832-67688353	7	RLTPR	Body	1.40225e-61	1.01076e-05	100
1848	chr14:99655593-99655676	2	BCL11B	Body	1.00109e-05	1.01207e-05	100
1849	chr7:157646605-157647241	5	PTPRN2	Body	4.35969e-12	1.01573e-05	100
1850	chr17:18022714-18024867	8	MYO15A	Body	3.00201e-163	1.02154e-05	100
1851	chr5:77139388-77140985	8			6.69563e-36	1.02864e-05	36.1076
1852	chr4:68265702-68265891	2			6.46453e-06	1.0442e-05	100
1853	chr6:3292969-3293797	4	SLC22A23	Body	8.67943e-08	1.04773e-05	84.4391
1854	chr12:7315351-7315565	4			8.45319e-06	1.05133e-05	100
1855	chr15:93579332-93580327	7			2.1969e-09	1.06063e-05	100
1856	chr6:32708524-32708543	2	HLA-DQA2	TSS1500	1.03352e-05	1.06544e-05	no overlap
1857	chr17:22203008-22203489	3			4.56365e-07	1.06598e-05	100
1858	chr7:42896343-42897317	5			3.58639e-09	1.07042e-05	64.4103
1859	chr2:241626691-241627555	4			2.74921e-07	1.07092e-05	no overlap
1860	chr13:112806734-112806931	3			5.50452e-06	1.07595e-05	100
1861	chr7:158531694-158531752	3	ESYT2	Body	1.01323e-05	1.09016e-05	100
1862	chr17:80159399-80159595	3	CCDC57	Body	1.06523e-05	1.09357e-05	100
1863	chr17:80928561-80929274	5	B3GNTL1	Body	2.09315e-12	1.09588e-05	100
1864	chr21:44473496-44474019	4	CBS	3'UTR,Body	3.20957e-07	1.10165e-05	100
1865	chr2:200775458-200776745	7	C2orf69	TSS1500,1stExon,Body	1.76762e-153	1.10376e-05	100
1866	chr18:14178949-14179364	2			5.27057e-06	1.10977e-05	100
1867	chr2:24397539-24398170	6	C2orf84	TSS1500,TSS200,5'UTR	9.83285e-10	1.11325e-05	48.5759
1868	chr8:70855046-70855146	3			1.09252e-05	1.12489e-05	no overlap
1869	chr12:54376019-54376241	4			6.78853e-06	1.1275e-05	no overlap
1870	chr5:90075932-90076292	2	GPR98	Body	5.94688e-07	1.14279e-05	100
1871	chr6:45295718-45296101	2	RUNX2,SUPT3H	TSS1500,5'UTR,Body,1stExon	8.35413e-07	1.15413e-05	100
1872	chr3:108020451-108021214	4	HHLA2	TSS1500,TSS200	2.06939e-08	1.16636e-05	no overlap
1873	chr6:79339195-79339518	3			4.12778e-06	1.1785e-05	100
1874	chr18:77622593-77624513	9	KCNG2	TSS1500,TSS200,Body	2.92926e-17	1.17882e-05	100
1875	chr8:11203882-11206023	15	TDH	Body	4.50349e-25	1.19566e-05	55.6022
1876	chr16:75563009-75564221	6	CHST5	3'UTR,Body	4.16941e-13	1.20018e-05	100
1877	chr1:205497713-205498551	5	CDK18	Body	3.35983e-06	1.2046e-05	100
1878	chr9:137673051-137673894	3	COL5A1	Body	4.64063e-11	1.21381e-05	100
1879	chr1:228074497-228075749	7			3.73373e-40	1.22374e-05	100
1880	chr5:501343-502920	8	SLC9A3	Body	3.48003e-19	1.23007e-05	100
1881	chr11:93885254-93885823	2	PANX1	Body	1.84388e-10	1.23073e-05	no overlap
1882	chr21:47716443-47718080	6	C21orf57	Body,3'UTR	5.98018e-26	1.23121e-05	no overlap
1883	chr14:105125984-105127242	7			1.15388e-100	1.23244e-05	76.8864
1884	chr11:130185384-130185670	3	ZBTB44	TSS1500	2.22937e-07	1.23948e-05	100
1885	chr11:59823993-59824541	7	MS4A3	TSS200,1stExon,5'UTR	7.95675e-06	1.27413e-05	100
1886	chr1:232940990-232941775	7	KIAA1383	1stExon	1.58948e-14	1.27734e-05	76.3359
1887	chr7:155959515-155959710	2			6.72883e-06	1.29263e-05	100
1888	chr22:18231406-18231825	3	BID	Body,5'UTR	9.6685e-06	1.29551e-05	100
1889	chr5:71146767-71146779	2			1.29531e-05	1.29723e-05	no overlap
1890	chr1:1365911-1366206	2			3.66717e-06	1.31465e-05	100
1891	chr21:40759534-40760975	9	WRB	Body,TSS200,1stExon,5'UTR	7.72645e-178	1.33542e-05	87.5867
1892	chr2:16085728-16086016	3	MYCN	Body	1.28864e-05	1.33743e-05	100
1893	chr6:170450803-170453854	8			1.49998e-52	1.34504e-05	82.8637
1894	chr1:161574664-161576629	7	HSPA7	TSS1500,TSS200,Body	7.92337e-32	1.35668e-05	100
1895	chr14:54418728-54419614	4	BMP4	Body,5'UTR	3.39063e-18	1.36038e-05	100
1896	chr9:93922330-93922525	2			1.20714e-05	1.3681e-05	no overlap
1897	chr15:77376235-77376250	2			1.37301e-05	1.37316e-05	no overlap
1898	chr17:55533254-55533389	2	MSI2	Body	1.06086e-05	1.37708e-05	no overlap
1899	chr7:27168962-27171528	28	HOXA4	Body,1stExon,5'UTR,TSS200,TSS1500	7.25916e-153	1.38082e-05	95.8707
1900	chr8:144260671-144260778	3			1.4025e-05	1.40701e-05	no overlap
1901	chr22:37493456-37494173	3	TMPRSS6	Body	2.14673e-06	1.41251e-05	100
1902	chr20:47012991-47013841	3			2.39221e-12	1.41433e-05	18.2139
1903	chr1:29101609-29102153	6			1.66604e-06	1.41481e-05	100
1904	chr19:19977659-19977733	2	ZNF253	Body	1.36437e-05	1.4164e-05	100
1905	chr14:70315994-70317239	9			1.41472e-24	1.42629e-05	100
1906	chr22:19750918-19752522	7	TBX1	Body	1.96384e-21	1.44458e-05	46.8536
1907	chr11:70316956-70317508	3	SHANK2	3'UTR	2.18564e-07	1.44986e-05	no overlap
1908	chr12:12848516-12850082	13	GPR19	5'UTR,1stExon,TSS200,TSS1500	5.37037e-18	1.45041e-05	100
1909	chr16:89173705-89174012	4	ACSF3	Body	2.53059e-06	1.45055e-05	100
1910	chr1:21864320-21864896	3	ALPL	5'UTR	7.95009e-07	1.45605e-05	100
1911	chr7:23245900-23246105	2			9.03503e-06	1.46899e-05	no overlap
1912	chr3:11952697-11952913	2			1.306e-05	1.49335e-05	no overlap
1913	chr12:124383345-124383718	3	DNAH10	Body	1.25027e-05	1.49399e-05	no overlap
1914	chr19:52390810-52391789	14	ZNF577	Body,5'UTR,1stExon,TSS200,TSS1500	5.44193e-06	1.50763e-05	100
1915	chr16:86546374-86547544	11	FOXF1	Body,3'UTR	1.63151e-17	1.53316e-05	no overlap
1916	chr13:30077315-30077489	3	MTUS2	Body,3'UTR	1.52178e-05	1.53783e-05	no overlap
1917	chr7:150498205-150499362	6	TMEM176B,TMEM176A	1stExon,5'UTR,TSS1500,TSS200,Body	2.23501e-15	1.54236e-05	55.1813
1918	chr2:42175341-42175351	2			1.54471e-05	1.54555e-05	no overlap
1919	chr19:690417-690763	2	PRSSL1	Body	2.65025e-06	1.54871e-05	100
1920	chr6:170337068-170339368	8			6.57551e-17	1.54991e-05	46.9361
1921	chr10:65732826-65734315	6			9.17623e-22	1.57805e-05	100
1922	chr7:54900801-54901239	5			8.30971e-06	1.58459e-05	100
1923	chr16:67997921-67998246	4	SLC12A4	Body,1stExon,TSS200,TSS1500	4.18612e-06	1.58689e-05	100
1924	chr12:104697193-104697983	12	TXNRD1,EID3	5'UTR,Body,TSS1500,TSS200,1stExon	3.92998e-06	1.59166e-05	100
1925	chr16:89163343-89163800	4	ACSF3	Body,5'UTR	1.49677e-06	1.59859e-05	no overlap
1926	chr17:43098904-43099567	5			4.73367e-08	1.60392e-05	no overlap
1927	chr7:158656429-158656677	4	WDR60	Body	9.79209e-06	1.60506e-05	100
1928	chr12:76159482-76160386	2			5.73933e-26	1.62645e-05	no overlap
1929	chr10:64572581-64573476	5	EGR2	3'UTR,Body	1.54296e-16	1.62791e-05	100
1930	chr6:31143710-31144068	2	PSORS1C3	Body	1.11488e-06	1.63453e-05	no overlap
1931	chr10:126850126-126852051	8	CTBP2	TSS1500	2.67769e-39	1.64887e-05	50.1038
1932	chr1:24513473-24514557	13	IL28RA	Body,1stExon,TSS200,TSS1500	8.84278e-21	1.70629e-05	68.9401
1933	chr17:54304933-54305680	3	ANKFN1	Body	1.82295e-17	1.71548e-05	100
1934	chr8:12987449-12987546	2	DLC1	Body	1.60275e-05	1.72416e-05	no overlap
1935	chr14:102973254-102974365	5	ANKRD9	3'UTR,Body,5'UTR	1.50173e-13	1.7335e-05	100
1936	chr1:92945668-92948788	9	GFI1	Body	5.63853e-202	1.73437e-05	58.6351
1937	chr22:50496499-50496857	2			1.00286e-06	1.76784e-05	100
1938	chr19:56061106-56061873	4			6.15534e-06	1.78863e-05	31.6406
1939	chr1:89459504-89459658	3	CCBL2,RBMXL1	TSS1500	1.70537e-05	1.79612e-05	100
1940	chr18:21718458-21719568	18	CABYR	TSS1500,TSS200,1stExon,5'UTR	1.22393e-16	1.81216e-05	27.5428
1941	chr12:44152117-44153217	14	PUS7L,IRAK4	1stExon,5'UTR,TSS1500,TSS200	1.14236e-06	1.83375e-05	100
1942	chr5:13770231-13770768	2	DNAH5	Body	3.4947e-09	1.84262e-05	100
1943	chr1:24229232-24230384	6	CNR2	5'UTR	2.1663e-12	1.85563e-05	39.1154
1944	chr11:131630464-131630648	3	NTM	Body	1.56171e-05	1.85744e-05	100
1945	chr8:96084821-96086565	7			1.14496e-10	1.8634e-05	74.2693
1946	chr1:161368787-161369277	5			8.88558e-08	1.87484e-05	no overlap
1947	chr19:18234076-18235489	5	MAST3	Body	3.61474e-13	1.95768e-05	14.215
1948	chr7:151078646-151079501	5	WDR86	3'UTR,Body	5.5002e-08	1.99006e-05	no overlap
1949	chr14:102050490-102051071	5			4.49986e-07	1.99449e-05	100
1950	chr7:156735383-156736159	5			7.43715e-10	2.01042e-05	14.5431
1951	chr18:6920190-6920873	4			9.19629e-06	2.0287e-05	no overlap
1952	chr3:185704206-185704268	2			1.95098e-05	2.04805e-05	no overlap
1953	chr18:77280171-77280586	4	NFATC1	Body	8.23353e-06	2.05393e-05	100
1954	chr1:246670199-246670217	2	SMYD3	Body	4.94448e-06	2.05914e-05	no overlap
1955	chr5:1634460-1634502	2	LOC728613	TSS1500	2.05447e-05	2.06844e-05	100
1956	chr4:7228268-7228343	2	SORCS2	Body	1.97866e-05	2.10833e-05	no overlap
1957	chr9:136074886-136075868	5			6.87734e-10	2.11829e-05	100
1958	chr21:44573062-44574022	4			2.15424e-13	2.1295e-05	17.5858
1959	chr2:85553759-85554779	7	TGOLN2	Body	1.36695e-12	2.13575e-05	73.9471
1960	chr1:209798721-209799353	5	LAMB3	Body	2.13244e-06	2.1505e-05	100
1961	chr5:178692691-178692806	3	ADAMTS2	Body	2.02368e-05	2.16228e-05	100
1962	chr12:8211214-8211391	2	C3AR1	3'UTR,Body	2.14139e-05	2.21785e-05	100
1963	chr1:211430780-211431567	2	RCOR3	TSS1500	1.57601e-25	2.23787e-05	100
1964	chr12:56329296-56329903	5	DGKA	5'UTR	1.30393e-05	2.29115e-05	100
1965	chr19:21666098-21666788	3			2.30712e-08	2.30556e-05	100
1966	chr16:89734445-89735878	4	C16orf55	Body	8.49553e-13	2.30864e-05	no overlap
1967	chr21:15645649-15647368	8	ABCC13	TSS1500,TSS200,Body	3.91317e-72	2.31777e-05	57.3837
1968	chr21:40194678-40195074	2	ETS2	Body,3'UTR	5.56345e-07	2.3206e-05	100
1969	chr3:100401200-100401284	2	GPR128	Body	2.19188e-05	2.33119e-05	100
1970	chr1:33160791-33160900	2	SYNC	Body	2.04277e-05	2.35214e-05	no overlap
1971	chr20:62097336-62099239	5	KCNQ2	Body	1.85462e-100	2.37574e-05	35.0315
1972	chr17:3213032-3213559	4	OR3A4	TSS1500,TSS200,Body	1.86669e-07	2.37825e-05	no overlap
1973	chr7:1098625-1100172	6	C7orf50,GPR146	Body,3'UTR,1stExon	5.83299e-26	2.37857e-05	23.7726
1974	chr4:7512016-7512498	5	SORCS2	Body	5.7994e-07	2.38477e-05	100
1975	chr12:132285352-132285459	2			2.19164e-05	2.40321e-05	no overlap
1976	chr19:17404960-17405237	4	ABHD8	Body	6.96692e-06	2.40497e-05	no overlap
1977	chr2:241564827-241564943	2			2.38533e-05	2.41309e-05	100
1978	chr9:4984206-4985123	3	JAK2	TSS1500,TSS200	2.33021e-10	2.42594e-05	37.5817
1979	chr6:30411932-30412351	3			1.93834e-05	2.43708e-05	100
1980	chr16:2732168-2732843	7	KCTD5	TSS1500,TSS200,5'UTR,1stExon,Body	8.25866e-09	2.47001e-05	no overlap
1981	chr6:32202748-32202844	2			2.34221e-05	2.53712e-05	100
1982	chr17:40822424-40824361	9	PLEKHH3	Body	1.62036e-06	2.55293e-05	59.2879
1983	chr14:92981121-92981666	3	RIN3	Body	3.56287e-06	2.55546e-05	no overlap
1984	chr14:88472437-88473038	3	GPR65	5'UTR	1.36459e-05	2.55828e-05	no overlap
1985	chr6:30120031-30120915	3	TRIM10	3'UTR	6.63914e-13	2.57614e-05	62.2599
1986	chr17:80540666-80542118	9	FOXK2	Body	1.41135e-31	2.59077e-05	39.2292
1987	chr6:10529935-10530035	3	GCNT2	Body	2.52565e-05	2.60872e-05	no overlap
1988	chr10:96989650-96991505	7			5.42178e-44	2.62845e-05	100
1989	chr19:610955-611506	5	HCN2	Body	2.8007e-06	2.6827e-05	27.7174
1990	chr11:63655748-63656090	5	MARK2	TSS1500,Body,TSS200,1stExon,5'UTR	5.71545e-06	2.70506e-05	no overlap
1991	chr8:144358043-144362100	9	GLI4	Body,3'UTR	9.88952e-67	2.70578e-05	31.3948
1992	chr8:141275107-141275191	3	TRAPPC9	Body	2.7086e-05	2.70888e-05	no overlap
1993	chr10:102777924-102779095	6	PDZD7	Body	1.11862e-14	2.72424e-05	100
1994	chr6:30037481-30041178	46	PPP1R11,RNF39	3'UTR,Body	0	2.76159e-05	54.8675
1995	chr19:55672036-55672513	2	C19orf51	Body	2.40951e-08	2.77983e-05	no overlap
1996	chr6:33047056-33049505	25	HLA-DPB1	Body	7.43534e-219	2.86687e-05	94.7347
1997	chr1:21900987-21901260	3	ALPL	Body	1.99612e-05	2.87871e-05	no overlap
1998	chr19:12983876-12985203	5	MAST1	Body	4.07734e-10	2.90041e-05	84.4127
[truncated: 3,298 more rows]

## Sheet: S3 Newborn DMRs adj cell type
Table S3 DMRs between the DHA-supplemented and control group at birth with adjustment for cell mixture
	hg19 coordinates	no. probes	size (bp)	gene symbol	min p value	max beta diff (DHA-CTRL)
1	chr3:138152837-138153439	11	603	ESYT3	2.42226e-14	-0.0440486
2	chr10:134221503-134222453	7	951	PWWP2B	1.48654e-07	-0.0335457
3	chr12:132293329-132293702	5	374		5.39522e-07	-0.0252646
4	chr3:42306150-42307193	10	1044	CCK	5.81101e-07	-0.0121589
5	chr6:150346721-150347053	10	333	RAET1L	4.88898e-06	-0.00966497
6	chr2:48844728-48845068	8	341	GTF2A1L,STON1	6.25276e-06	-0.019729
7	chr8:59058254-59058585	3	332	FAM110B	8.55264e-06	-0.00865309
8	chr20:3051954-3052692	11	739	OXT	1.62365e-05	-0.0159327
9	chr7:1882776-1883876	9	1101	MAD1L1	0.00012763	0.0185605
10	chr4:1107202-1107259	2	58	RNF212	0.000203814	-0.00996168
11	chr12:7781004-7781431	5	428		0.000237756	-0.0447519
12	chr15:34610829-34611069	4	241	SLC12A6	0.000259283	-0.00942384
13	chr16:2908157-2908554	5	398	PRSS22	0.000316319	-0.0118529
14	chr8:117950244-117950504	7	261	C8orf85	0.000316319	-0.0101097
15	chr19:53540845-53541287	4	443	ZNF702P	0.000343531	-0.0161465
16	chr1:240656217-240656737	6	521		0.000394559	-0.017094
17	chr6:31733889-31734580	16	692	VWA7	0.000394559	-0.0142869
18	chr22:32599511-32599648	3	138	RFPL2	0.000464724	-0.0377064
19	chr6:1619445-1619687	2	243		0.000485684	-0.0103829
20	chr1:245319261-245319431	2	171	KIF26B	0.000547697	-0.00273822
21	chr4:62382932-62383240	4	309	LPHN3	0.000639465	-0.0197227
22	chr20:13620031-13620048	2	18	TASP1	0.000705903	0.0120446

## Sheet: S4 Newborn Male DMRs
Table S4 DMRs between the DHA-supplemented and control group at birth in males
	hg19 coordinates	no. probes	gene symbol	genomic location	min p value	max beta FC (DHA-Control)
1	chr6:32063114-32064956	53	TNXB	Body	1.00224e-25	-0.0444959	overlaps with DMR in females at birth
2	chr12:132293329-132294117	6			7.45665e-18	-0.045638
3	chr1:240655701-240657329	9	GREM2	3'UTR,Body,5'UTR	8.44065e-17	-0.0325654
4	chr8:11470690-11471881	8			1.14988e-15	-0.0337179
5	chrX:118284520-118285788	13	KIAA1210	1stExon,TSS200,TSS1500	1.74479e-15	-0.030944
6	chr2:131009324-131010871	8			1.41507e-14	-0.0499208	overlaps with DMR in males at 5 yrs
7	chr13:25670057-25670530	11	PABPC3	TSS1500,TSS200,1stExon,5'UTR	1.59661e-12	-0.0301405
8	chrX:152954284-152955529	12	SLC6A8	1stExon,TSS1500,Body,TSS200,5'UTR	4.64432e-11	-0.0234843
9	chr4:155702172-155703429	12	RBM46	TSS1500,TSS200,1stExon,5'UTR	5.44529e-11	-0.0325865
10	chr11:3253581-3254504	15	MRGPRE	5'UTR,1stExon,TSS200,TSS1500	5.90412e-11	-0.0298838
11	chr2:105852798-105854051	9			2.16889e-10	-0.0444867
12	chr4:187985253-187985472	4			2.73368e-10	-0.0365922
13	chr20:57426931-57428309	36	GNAS,GNASAS	TSS1500,3'UTR,TSS200,5'UTR,1stExon	3.35763e-10	-0.0241952
14	chr3:138152837-138153439	11	ESYT3	TSS1500,TSS200,1stExon,5'UTR	4.08154e-10	-0.0449228	overlaps with DMR in females at birth
15	chr15:101389272-101390023	7			4.20453e-10	-0.0343167
16	chr6:1618814-1621093	10			8.15696e-10	-0.0284238
17	chr7:38350464-38351468	7			1.43352e-09	-0.0344383
18	chr2:118616155-118618054	8			1.57601e-09	-0.0413037
19	chr3:42306150-42307519	11	CCK	5'UTR,1stExon,TSS200,TSS1500	2.48446e-09	-0.0163691
20	chr22:36960499-36960937	3	CACNG2	Body	4.94852e-09	-0.0404067
21	chr8:144358043-144359316	5	GLI4	Body,3'UTR	8.86189e-09	-0.03985
22	chr19:37742481-37742956	5			1.90991e-08	-0.0184001
23	chr1:234367145-234367586	5	SLC35F3	Body	2.32981e-08	-0.0420983
24	chr6:70991156-70991283	3	COL9A1	Body	2.54119e-08	-0.0277383
25	chr12:130821453-130824831	18	PIWIL1	TSS1500,TSS200,1stExon,5'UTR	3.27119e-08	-0.0486283
26	chr16:49518084-49518536	3			4.73055e-08	-0.033339
27	chr6:30070342-30071612	29	TRIM31	3'UTR,Body	6.87262e-08	0.0248392
28	chr15:93652578-93653310	7			9.37678e-08	-0.0255695	overlaps with DMR in males at 5 yrs
29	chr19:50861047-50862121	7	NAPSA	3'UTR,Body	1.51412e-07	-0.0250833
30	chr11:5616902-5617926	9	TRIM6-TRIM34,TRIM6	TSS1500,TSS200,1stExon,5'UTR	1.52087e-07	0.042473
31	chr17:17108846-17109936	10	PLD6	Body,1stExon,5'UTR,TSS200,TSS1500	1.59122e-07	-0.0497964	overlaps with DMR in males at 5 yrs
32	chr1:117317838-117318232	6			2.1873e-07	-0.0205655
33	chr6:1615843-1616430	4			2.95082e-07	-0.0370993
34	chr5:1245669-1246795	5	SLC6A18	Body,3'UTR	4.77963e-07	-0.0284577	overlaps with DMR in males at 5 yrs
35	chr8:117949637-117950929	11	C8orf85	TSS1500,TSS200,1stExon,5'UTR,Body	5.38516e-07	-0.0159463
36	chr15:93579332-93580327	8			7.82035e-07	0.0389263
37	chr2:48844195-48845068	9	GTF2A1L,STON1-GTF2A1L	TSS1500,Body,TSS200,1stExon,5'UTR	9.30157e-07	-0.0250063
38	chrX:69282642-69283055	4	OTUD6A	1stExon	1.24588e-06	-0.0180179
39	chr10:131843517-131844047	5			1.29936e-06	-0.0455318
40	chr3:138724834-138725425	8	PRR23A	1stExon,TSS200,TSS1500	1.44518e-06	-0.0188979
41	chr6:150346497-150347053	11	RAET1L	Body,TSS200,TSS1500	1.49545e-06	-0.0158286
42	chr16:2907517-2908554	9	PRSS22	Body,1stExon,5'UTR,TSS200,TSS1500	1.72753e-06	-0.0239704	overlaps with DMR in males at 5 yrs
43	chr7:1882776-1884392	10	MAD1L1	Body	1.74876e-06	0.0326655
44	chr20:36148457-36149455	33	BLCAP,NNAT	5'UTR,TSS1500,TSS200	2.21419e-06	-0.0159321
45	chr7:27183133-27184271	34	HOXA5	1stExon,5'UTR,TSS200,TSS1500	2.55843e-06	-0.0258665
46	chr1:41156730-41157266	8	NFYC,LOC100130557	TSS1500,Body,TSS200,1stExon,5'UTR	5.73166e-06	-0.0234323
47	chr16:2866901-2868001	7	PRSS21	TSS1500,TSS200,Body	5.7504e-06	-0.0319761
48	chrX:75004943-75005360	8	MAGEE2	5'UTR,1stExon,TSS200,TSS1500	6.30076e-06	0.0244298
49	chr8:67090581-67090928	6	CRH	1stExon,5'UTR,TSS200,TSS1500	7.39054e-06	-0.0259644
50	chr15:99987871-99987955	3			7.60018e-06	-0.0226353
51	chr22:32599511-32599648	4	RFPL2	TSS200,5'UTR,TSS1500	7.70591e-06	-0.0502926
52	chr7:55072298-55073432	6			8.22048e-06	-0.0285984	overlaps with DMR in females at birth
53	chr6:28601269-28601519	14			8.53396e-06	-0.0332841
54	chr19:7851657-7852739	8	CLEC4GP1	TSS1500,TSS200,Body	8.6674e-06	-0.0130943
55	chr6:109611667-109612229	4			8.85625e-06	-0.0251839
56	chr16:55794031-55794910	6	CES4	TSS1500,TSS200,Body	9.4238e-06	0.0611043
57	chr4:187422005-187422341	6			1.03031e-05	-0.0322789
58	chr20:3145178-3145745	5	ProSAPiP1	Body	1.41977e-05	-0.0275219
59	chr8:52321814-52322341	7	PXDNL	Body	1.43686e-05	-0.029809
60	chr13:110521956-110522297	5			1.62107e-05	-0.0307048
61	chr15:90030016-90030410	5	RHCG	Body	1.67013e-05	-0.0252572
62	chr11:115024362-115024943	6			1.89653e-05	-0.0165886
63	chr13:25506131-25506383	4	LOC646405	Body	2.25621e-05	-0.0303684
64	chr2:18765848-18766294	5	NT5C1B	Body	3.0073e-05	-0.0290429
65	chr14:96180319-96181044	11	TCL1A	1stExon,5'UTR,TSS200,TSS1500	3.0073e-05	-0.0152583
66	chr10:104535792-104536695	10	C10orf26	TSS200,Body,5'UTR,1stExon	4.05569e-05	-0.00959719
67	chr21:35831871-35832364	10	KCNE1	5'UTR,1stExon,TSS200,TSS1500	4.2102e-05	-0.0280359
68	chr19:53540845-53541287	4			4.46933e-05	-0.0224213
69	chr7:32358064-32358540	3			5.21936e-05	-0.0457055
70	chr17:56565286-56565644	4	HSF5	1stExon,5'UTR	5.21936e-05	-0.0332417
71	chr3:146261941-146262700	7	PLSCR1	5'UTR,1stExon,TSS200	5.72433e-05	-0.0154917
72	chr10:105210937-105210980	2	CALHM2	5'UTR,Body	6.30226e-05	-0.0177786
73	chr1:3620638-3621048	5	TP73	Body	6.62157e-05	0.0131301
74	chr11:43902062-43902557	11	ALKBH3	TSS1500,TSS200,1stExon,5'UTR	6.94909e-05	-0.00344806
75	chr8:11659961-11660924	9	FDFT1	TSS1500,TSS200,1stExon,5'UTR,Body	7.37395e-05	-0.0149754
76	chr22:25159879-25160406	7	TOP1P2,PIWIL3	TSS1500,5'UTR,TSS200	7.39823e-05	-0.0272742
77	chr7:150019477-150020751	12	LRRC61,ACTR3C	TSS1500,5'UTR,TSS200,1stExon	7.62955e-05	-0.0135812
78	chr11:118842126-118843000	12	FOXR1	TSS1500,TSS200,5'UTR,1stExon,Body	9.47469e-05	-0.0215428
79	chr5:1828098-1828311	2			0.000122616	-0.0343257
80	chr9:38487864-38488283	3			0.000125026	-0.0228876
81	chr17:40936767-40937365	5	WNK4	Body	0.000132241	-0.0139588
82	chr6:33245359-33246105	29	B3GALT4	1stExon	0.000135179	0.0186624
83	chr2:132152167-132152543	4			0.00017146	-0.0167322
84	chr20:61953801-61954258	4	COL20A1	Body	0.000172916	-0.021953
85	chr4:77723057-77723415	4			0.000182152	-0.0214622
86	chr3:138738869-138739807	3	PRR23B	1stExon,5'UTR,TSS200	0.000187177	-0.0235379
87	chr2:129659018-129659682	5			0.000195848	-0.0181201
88	chr6:32942063-32942808	10	BRD2	Body	0.000217003	-0.013773
89	chr11:430036-430292	3	ANO9	Body	0.000224142	-0.0223008
90	chr1:202091865-202092296	9	GPR37L1	TSS200,1stExon	0.000234913	-0.0170186
91	chr1:243264842-243265016	2	LOC731275	Body	0.000235813	0.0495939
92	chr7:157405965-157406096	3	PTPRN2	Body	0.000239289	-0.0338212
93	chr22:50248907-50249174	2	ZBED4	5'UTR	0.000254117	-0.0194077
94	chr7:12443926-12444290	4	VWDE	TSS200,TSS1500	0.000259199	-0.0448188
95	chr2:68545960-68546038	3	CNRIP1	Body	0.000273561	-0.0187903
96	chr11:134253609-134254128	3	B3GAT1	Body	0.000289617	-0.0219561
97	chr14:50088260-50088598	3	RPL36AL,MGAT2	TSS1500,1stExon	0.000300425	-0.014765
98	chr16:30832346-30832529	3			0.00030557	-0.0164649
99	chr1:1361216-1361729	4	TMEM88B	TSS1500,1stExon	0.000320912	-0.0252229
100	chr12:1771122-1771358	2			0.000337157	-0.00873184
101	chr1:6085799-6085995	3	KCNAB2	TSS1500	0.000340699	-0.0349846
102	chr16:50875140-50875496	4			0.000370139	-0.0099401
103	chr1:147801025-147801437	5			0.000397953	-0.0324284
104	chr10:134221855-134222218	3	PWWP2B	3'UTR,Body	0.000412803	-0.0350782
105	chr17:72350354-72350710	4	KIF19	Body	0.000485513	-0.0172586
106	chr5:140857889-140858107	5	PCDHGA4,PCDHGA12,PCDHGA11,PCDHGA9,PCDHGA1,PCDHGB1,PCDHGB6,PCDHGC3,PCDHGB3,PCDHGB7,PCDHGA6,PCDHGA8,PCDHGA10,PCDHGA5,PCDHGB4,PCDHGA3,PCDHGA2,PCDHGA7,PCDHGB2,PCDHGB5	Body,1stExon	0.000489078	-0.00936482
107	chr6:168435914-168436353	5	KIF25	Body	0.000490783	-0.0436529
108	chr11:64739253-64739484	6			0.000493021	-0.0119656
109	chr11:70001896-70002333	5	ANO1	Body	0.0004956	-0.0125919
110	chr11:73668626-73668757	2	DNAJB13	Body	0.000525909	-0.0428405	overlaps with DMR in males at 5 yrs
111	chr11:116661043-116661388	4	APOA5	Body	0.000544614	-0.0210252
112	chr8:25812278-25812500	3	EBF2	Body	0.000564445	-0.0221596
113	chr2:91777099-91777482	4			0.000566498	-0.0195564
114	chr13:24882594-24883014	2	C1QTNF9	TSS1500	0.000573398	-0.0218939
115	chr6:10883834-10884140	5			0.000579838	-0.014189
116	chr6:29974251-29974692	9	HLA-J,NCRNA00171	Body	0.000591481	-0.0091783
117	chr15:37389384-37389585	2	MEIS2	Body	0.000609811	-0.00772533
118	chr4:1107202-1107259	2	RNF212	1stExon,5'UTR	0.000617614	-0.0143522
119	chr7:156400711-156400881	3			0.000639415	-0.0203228
120	chr18:23713407-23713741	6	PSMA8	TSS1500,TSS200	0.000667215	-0.0164045
121	chr14:103686559-103686567	2			0.000711223	-0.0122125
122	chrX:46432770-46433015	4	CHST7	TSS1500,TSS200	0.000724838	0.0175029
123	chr18:29340788-29340919	4	MCART2	1stExon,5'UTR,TSS200	0.000736382	-0.019502
124	chr11:134212069-134212324	2	GLB1L2	Body	0.000766896	-0.0215157
125	chr16:875410-875571	2			0.000840863	-0.0262055
126	chr8:48675723-48676092	6			0.000889743	-0.0164713
127	chr17:45855739-45855879	2			0.000969617	-0.0162287

## Sheet: S5 Newborn Female DMRs
Table S5 DMRs between the DHA-supplemented and control group at birth in females
	hg19 coordinates	no. probes	gene symbol	genomic location	min p value	max beta FC (DHA-Control)
1	chr6:30038254-30039801	40	RNF39	3'UTR,Body	8.64e-10	0.0490872
2	chr1:75198403-75199496	11	TYW3,CRYZ	TSS1500,5'UTR,TSS200,1stExon,Body	8.64e-10	-0.0155684
3	chr6:32063394-32064588	35	TNXB	Body	4.4e-09	0.0412818	overlaps with DMR in males
4	chr17:79465866-79466438	4			1.55e-08	0.0380591
5	chr10:88022641-88023243	7	GRID1	Body	3.34e-08	0.0275229
6	chr6:29910755-29911558	17	HLA-A	Body	3.65e-08	0.0379104
7	chr12:7780736-7781431	6			8.33e-08	-0.074457
8	chr17:29717946-29718306	5	RAB11FIP4	TSS1500	3.83e-07	0.0263124
9	chr11:18230491-18231021	10	LOC494141	TSS200,TSS1500,Body	4.96e-07	0.023435
10	chr17:44928210-44928552	4	WNT9B	TSS1500	7.72e-07	0.0412827
11	chr22:50615586-50616420	4	PANX2	Body	1.12e-06	0.0357274
12	chr11:2890190-2891118	30	KCNQ1DN	TSS1500,TSS200	1.44e-06	0.0144509
13	chr7:55072298-55073432	6			2.65e-06	0.0328247	overlaps with DMR in males
14	chr17:41738893-41739806	6	MEOX1	1stExon,5'UTR,TSS200,TSS1500	3.45e-06	-0.0594876
15	chr17:78735268-78735596	5	RPTOR	Body	4.51e-06	-0.0265111
16	chr4:69435250-69435601	3	UGT2B15,UGT2B17	TSS1500	4.66e-06	-0.0934926	closer inspection of this region revealed that the group differences are likely due to underlying genetic differences between the groups
17	chr8:87081553-87082205	10	PSKH2	Body,1stExon,TSS200,TSS1500	7.79e-06	-0.026673
18	chr1:18809030-18809764	7	KLHDC7A	1stExon	8.27e-06	0.0468895
19	chr6:37617864-37618123	4	MDGA1	Body	1.54e-05	0.0445557
20	chr17:79495006-79495664	9	FSCN2	TSS1500,TSS200,1stExon,5'UTR	1.77e-05	0.0161173
21	chr5:178692691-178692806	3	ADAMTS2	Body	1.87e-05	0.0439795
22	chr8:59058254-59058273	2	FAM110B	5'UTR	1.87e-05	-0.0104999
23	chr6:42927629-42928546	26	GNMT	TSS1500,TSS200,1stExon,5'UTR	2.33e-05	0.0214973
24	chr22:46457588-46457998	2			3.34e-05	0.0305543
25	chr3:183993906-183994568	7	ECE2	1stExon,Body,5'UTR	5.31e-05	0.0143181
26	chr16:2848409-2849144	6	TESSP1	TSS200,1stExon,Body	5.35e-05	0.0351087
27	chr2:61371636-61372316	10	C2orf74	TSS1500,TSS200,5'UTR,1stExon	5.39e-05	0.012599
28	chr12:52994933-52995634	8	KRT72	1stExon,5'UTR,TSS200,TSS1500	5.48e-05	0.0163296
29	chr10:27235514-27235627	3			5.85e-05	0.0404488
30	chr6:149805995-149806339	7	ZC3H12D	5'UTR,1stExon,TSS200	5.95e-05	-0.0187032
31	chr3:10805956-10806569	11	LOC285370	TSS200,TSS1500	7.08e-05	0.0177402
32	chr17:79361227-79361742	5			7.08e-05	-0.041106
33	chr6:17016226-17016484	3			7.08e-05	0.032076
34	chr3:124304033-124304161	2	KALRN	Body	7.75e-05	-0.00377752
35	chr19:46270244-46270700	4	SIX5	Body	8.28e-05	0.0192492
36	chr6:32159527-32160074	5	GPSM3	Body	8.89e-05	-0.0291603
37	chr11:70672511-70673256	9	SHANK2	Body	9.4e-05	0.0194422
38	chr15:101093778-101093900	3			0.000102143	0.09013
39	chr11:68417376-68417787	3			0.000108621	0.0199241
40	chr16:75150456-75150880	8	LDHD	Body,1stExon,TSS200,TSS1500	0.00011094	-0.0178088
41	chr15:28147928-28148431	4	OCA2	Body	0.00011094	0.0257557
42	chr3:126134977-126135211	3	CCDC37	Body	0.000114025	0.026333
43	chr1:242220301-242220925	5			0.000133558	0.0292605
44	chr17:75789279-75789529	5			0.000139897	0.021542
45	chr1:175122830-175123194	3			0.000206091	0.0290604
46	chr10:530635-531152	7	DIP2C	Body	0.000213579	0.0260395
47	chr7:963333-963471	2	ADAP1	Body	0.000213589	-0.0257365
48	chr4:206112-206562	8	ZNF876P	TSS1500,TSS200,Body	0.000221309	-0.0193038
49	chr3:138152837-138152902	2	ESYT3	TSS1500	0.00023092	-0.0432613	overlaps with DMR in males
50	chr16:29912460-29912904	3	ASPHD1	1stExon	0.00025101	0.0183772
51	chr8:67454340-67454892	6			0.000261149	0.0179972
52	chr17:19628012-19628421	4			0.000288325	0.0270449
53	chr8:22132563-22133076	12	PIWIL2	TSS1500,TSS200,5'UTR,1stExon	0.000313627	0.0317121
54	chr10:103530053-103530255	4	FGF8	3'UTR,Body	0.000321624	0.0210817
55	chr2:233217476-233217617	2			0.000362725	0.0214812
56	chr2:121269292-121269372	3			0.000374958	0.0220797
57	chr7:24324435-24324976	3	NPY	5'UTR,Body	0.000391633	0.0126822
58	chr1:214776764-214776904	3	CENPF	5'UTR	0.000397746	-0.00452248
59	chr19:52391304-52391789	7	ZNF577	TSS200,TSS1500	0.000411487	0.0165119
60	chr20:3145178-3145745	5	ProSAPiP1	Body	0.000440424	0.0243044
61	chr15:34610829-34611069	4	SLC12A6	Body,1stExon,5'UTR,TSS200	0.000471912	-0.0123563
62	chr5:178548229-178548373	2	ADAMTS2	Body	0.000476274	0.0465722
63	chr13:20968690-20969084	3			0.000478461	0.0167152
64	chr5:143191663-143192067	3	HMHB1	TSS200,1stExon,5'UTR,Body	0.000478636	-0.0159222
65	chr17:78863570-78863674	2	RPTOR	Body	0.000521746	-0.0440046
66	chr15:89786622-89786926	3	FANCI	TSS1500	0.000534879	0.0134371
67	chr8:144809598-144810034	3	FAM83H	Body	0.000565627	0.0249941
68	chr1:225996933-225997038	3	EPHX1	TSS1500	0.000582029	-0.0305486
69	chr7:158905015-158905536	4	VIPR2	Body	0.000663378	-0.0389857
70	chr3:42201314-42201568	4	TRAK1	TSS1500,Body,TSS200	0.000682005	-0.0168075
71	chr11:60414615-60414689	2	C11orf64	Body	0.000700342	0.0235923
72	chr16:53407421-53407594	3			0.000779147	0.0380476

## Sheet: S6 5 yr DMRs
Table S6 DMRs between the DHA-supplemented and control group at age 5 years
	hg19 coordinates	no. probes	size (bp)	gene symbol	genomic location	min P value	max beta diff (DHA-Control)	VMR Overlap
1	chr1:75198403-75199496	11	1093	TYW3, CRYZ	TSS1500,5'UTR, TSS200,1stExon, Body	3.12e-09	-0.053	Y
2	chr19:11784246-11785248	14	1002	ZNF833	TSS1500,TSS200, Body	9.51e-09	-0.046	Y
3	chr1:152161237-152162507	8	1270		intergenic	9.51e-09	-0.093	Y
4	chr3:39543515-39544326	6	811	MOBP	5'UTR,Body	4.25e-06	-0.065	Y
5	chr8:38757532-38757859	5	327	PLEKHA2	TSS1500	9.1e-06	-0.078	Y
6	chr1:92012408-92012736	5	328		intergenic	3.76e-05	-0.052	Y
7	chr3:46758813-46759698	10	885	PRSS50	Body,1stExon,5'UTR,TSS200,TSS1500	4.1e-05	-0.059	Y
8	chr1:42611386-42611687	4	301		intergenic	0.000107	-0.074	Y
9	chr10:134938469-134938528	2	59	GPR123	TSS200,5'UTR,1stExon	0.000192	-0.045	N
10	chr15:74218733-74219307	7	574	LOXL1	Body	0.000212	-0.028	N

## Sheet: S7 5yr Male DMRs
Table S7 DMRs between the DHA-supplemented and control group at age 5 yrs in males
	hg19 coordinates	no. probes	gene symbol	genomic location	min p value	max beta FC (DHA-Control)
1	chr1:75198403-75199496	11	TYW3,CRYZ	TSS1500,5'UTR,TSS200,1stExon,Body	7.31466e-25	-0.0772485
2	chr6:33047944-33048879	23	HLA-DPB1	Body	1.25492e-11	0.103269
3	chr17:17108846-17110353	16	PLD6	Body,1stExon,5'UTR,TSS200,TSS1500	1.89204e-11	-0.116542	overlap with DMR in males at birth
4	chr19:46525566-46526675	10	PGLYRP1	Body,1stExon,5'UTR,TSS200,TSS1500	2.65893e-11	-0.0403091
5	chr11:637491-638939	7	DRD4	1stExon,Body	2.65893e-11	0.0919574
6	chr17:19628012-19628421	4			2.65893e-11	-0.0927493
7	chr6:31539539-31540750	20	LTA	TSS1500,TSS200,1stExon,5'UTR,Body	6.91143e-09	0.0653529
8	chr16:2907517-2908934	12	PRSS22	Body,1stExon,5'UTR,TSS200,TSS1500	1.81258e-08	-0.0830558	overlap with DMR in males at birth
9	chr6:31650735-31651362	21			1.95932e-08	-0.110868
10	chr15:74218418-74219307	12	LOXL1	TSS1500,TSS200,5'UTR,1stExon	2.62036e-08	-0.0497938
11	chr2:131010075-131010871	6			2.62036e-08	-0.101055	overlap with DMR in males at birth
12	chr1:152161237-152162507	8			8.77338e-08	-0.101231
13	chr19:11784246-11785337	15	ZNF833	TSS1500,TSS200,Body	1.33831e-07	-0.0815694
14	chr6:41374532-41375153	4			2.49111e-07	0.0832718
15	chr1:92012408-92012736	5			1.51195e-06	-0.0778674
16	chr1:64669031-64669599	10	UBE2U	TSS1500,TSS200,1stExon,5'UTR	2.10287e-06	0.0348979
17	chr14:103569127-103570024	5	C14orf73	Body	3.50635e-06	-0.0527956
18	chr8:11203882-11204132	4	TDH	Body	3.50635e-06	-0.0655062
19	chr6:41376295-41376993	4			4.17367e-06	0.0564535
20	chr11:73668626-73669290	4	DNAJB13	Body	5.32595e-06	-0.128421	overlap with DMR in males at birth
21	chr3:46758813-46759698	10	PRSS50	Body,1stExon,5'UTR,TSS200,TSS1500	5.32842e-06	-0.0813838
22	chr7:149569715-149570367	12	ATP6V0E2,LOC401431	TSS1500,Body,TSS200,5'UTR,1stExon	7.36829e-06	-0.0438286
23	chr6:32920102-32920995	9	HLA-DMA	Body,1stExon,5'UTR,TSS200	1.17842e-05	-0.0487873
24	chr22:26875499-26876075	7	HPS4	1stExon,5'UTR,Body,TSS200,TSS1500	1.73461e-05	-0.0390508
25	chr8:27468684-27469338	6	CLU	1stExon,Body,5'UTR,TSS200,TSS1500	1.80657e-05	-0.0610129
26	chr19:10735548-10736448	11	SLC44A2	TSS1500,Body,TSS200,5'UTR,1stExon	2.00946e-05	0.0582428
27	chr5:1245902-1246291	3	SLC6A18	Body,3'UTR	4.91706e-05	-0.068767	overlap with DMR in males at birth
28	chr11:19736150-19736648	6	LOC100126784,NAV2	TSS200,Body,TSS1500	5.10914e-05	-0.0432422
29	chr15:93652578-93653310	7			5.18164e-05	-0.0486683	overlap with DMR in males at birth
30	chr6:41068553-41069048	8	NFYA,LOC221442	3'UTR,TSS1500,TSS200,Body	7.49442e-05	-0.108823
31	chr11:504301-504937	7	RNH1	5'UTR	0.000103574	-0.0752967
32	chr6:33280052-33280518	15	TAPBP	Body	0.000120164	0.0531833
33	chr8:19540210-19540734	7	CSGALNACT1	TSS200,Body,TSS1500	0.000167044	-0.0776673
34	chr10:134597884-134598352	2	NKX6-2	3'UTR	0.000174294	-0.0742775
35	chr10:99734912-99735202	4	CRTAC1	Body	0.000175045	-0.0692806
36	chr18:32173084-32173227	4	DTNA	TSS200,5'UTR	0.000202748	0.0644802
37	chr4:154711280-154711675	12	SFRP2	TSS1500	0.000257896	-0.0381849
38	chr4:81118343-81118794	3	PRDM8	TSS1500,5'UTR,TSS200,1stExon	0.00032082	-0.0897027
39	chr3:52529064-52529524	9	STAB1	TSS1500,TSS200,5'UTR,1stExon,Body	0.000476228	-0.0470159
40	chr8:125462982-125463310	6	TRMT12	TSS200,1stExon,5'UTR	0.000567433	0.06012
41	chr12:111618977-111619455	6	CUX2	Body	0.000582311	-0.0449223
42	chr22:31318179-31318546	7	C22orf27	TSS200,Body	0.000704036	-0.0558615
43	chr2:97136508-97136556	2			0.000857793	-0.032163
44	chr10:49893336-49893346	2	WDFY4	TSS200	0.000881965	-0.0438444
45	chr10:134938469-134938528	2	GPR123	Body	0.000881965	-0.0602799

## Sheet: S8 5yr Female DMRs
Table S8 DMRs between the DHA-supplemented and control group at age 5 yrs in females
	hg19 coordinates	no. probes	gene symbol	genomic location	min p value	max beta FC (DHA-Control)
1	chr11:18477153-18478135	9	LDHAL6A	TSS1500,TSS200,1stExon,5'UTR	3.03987e-17	0.102419
2	chr6:33084420-33085800	26	HLA-DPB2	Body	6.43007e-14	-0.0659286
3	chr6:32632106-32633163	22	HLA-DQB1	Body	9.6516e-12	-0.225583
4	chr6:28945182-28945507	8			1.1907e-09	-0.106073
5	chr19:8591364-8591776	4	MYO1F	Body	2.53318e-07	-0.0761698
6	chr6:164506581-164507305	8			3.8485e-07	-0.0676944
7	chr11:3073136-3073488	4	CARS	Body,5'UTR	3.39738e-05	-0.0529406
8	chr7:1250038-1250500	9			0.000101602	-0.062394
9	chr17:78864088-78865087	3	RPTOR	Body	0.000104238	-0.0796682
10	chr1:77230619-77230837	3			0.000129783	-0.0856004
